# Supplementary material for: Investigating SARS-CoV-2 Susceptibility in Animal Species: A Scoping Review
Source: Environ Health Insights. 2022 Jun 28;16:11786302221107786. doi: 10.1177/11786302221107786 (PMC9247998; doi:10.1177/11786302221107786)
Supplement: sj-xlsx-3-ehi-10.1177_11786302221107786 – Supplemental material for Investigating SARS-CoV-2 Susceptibility in Animal Species: A Scoping Review [file sj-xlsx-3-ehi-10.1177_11786302221107786.xlsx]

## Sheet: Appendix S1
Author	Title	Date uploaded/Published	Document type	Country of first author	Susceptibility evaluating method	Overview of methods	Animal species evaluated	Overview of findings
Ahmed,Hasan, Siddiki et al.	Host range projection of SARS-CoV-2: South Asia perspective	2020-12-07	Journal article from Infection, Genetics, & Evolution	Bangladesh	In silico	Critical residues were identified from the crystal structure of the hACE2:SARS-CoV-2 RBD and compared to the ACE2 receptor residues of different animal species; a score out of 100 was given for the homology. From the crystal structure, homology models were created for a select group of species where the binding affinity was determined.	34	The SARS-CoV-2 RBD has the potential to bind to the ACE2 receptor of various species based on having an ACE2 homology score greater than 50.
Alexander, Schoeder, Brown et al.	Predicting susceptibility to SARS-CoV-2 infection based on structural differences in ACE2 across species	2020-10-04	Journal article from The Federation of American Societies for Experimental Biology Journal	USA	In silico	A susceptibility score for various animal species was generated based on their ACE2 residue characteristics and homology to the hACE2 receptor. The crystal structure of the hACE2:SARS-CoV-2 RBD was used as a template to model the ACE2:SARS-CoV-2 RBD of other animal species.	19	Based on the homology of five critical residues, susceptibility scores for various animal species to SARS-CoV-2 was generated. A score over 11 was considered intermediate susceptibility and over 23 as high susceptibility.
Barr, Rynehart, Whitney et al.	SARS-CoV-2 does not replicate in embryonated hen’s eggs or in MDCK cell lines	2020-06-25	Rapid Communication from Eurosurveillance	Australia	In vitro & In vivo	Embryonated hens’ eggs were inoculated in the amniotic or allantois cavity with 10^2 or 10^3 TCID50 and MDCK cells were infected with 5x10^2, 5X10^3, or 5x10^4 TCID50 of SARS-CoV-2. To determine susceptibility pathogenic effects and viral RNA isolation was conducted.	2	Pathogenic effects were not detected in either the eggs or cells and no viral RNA was detected.
Bosco-Lauth, Hartwig, Porter et al.	Experimental infection of domestic dogs and cats with SARS-CoV-2: Pathogenesis, transmission, and response to reexposure in cats	2020-09-29	Journal article from Proceedings of the National Academy of Sciences of the United States of America	USA	In vivo	Cats and dogs were nasally inoculated with 3.0^5 and 1.4^5 pfu of SARS-CoV-2 respectively. To determine susceptibility, clinical signs, viral RNA and infectious virus isolation, blood analysis, and pathogenesis was conducted. Direct contact transmission, and rechallenging with 3.0^5 PFU were examined in cats.	2	Viral RNA in respiratory tissues, infectious virus in nasal and oral swabs, and mild pathological signs were detected in inoculated cats. Infectious virus was detected in direct contact cats. Antibodies were detected in cats and dogs through ELISA and neutralization assays.
Bouricha, Hakmi, Akachar et al.	In silico analysis of ACE2 orthologues to predict animal host range with high susceptibility to SARS-CoV-2	2020-10-21	Journal article from 3 Biotech	Morocco	In silico	The hACE2:SARS-CoV-2 RBD was used to model the ACE2:SARS-CoV-2 RBD of different animal species. With these models, binding affinity and molecular dynamics were calculated.	21	Various species may be susceptible to SARS-CoV-2 based on their ACE2 binding affinity and molecular dynamics to the RBD.
Brooke & Prischi	Structural and functional modelling of SARS-CoV-2 entry in animal models	2020-09-28	Journal article from Scientific Reports	UK	In silico	The hACE2:SARS-CoV-2 RBD was used as a template to model the ACE2:SARS-CoV-2 RBD of different animal species which then underwent docking simulations. The TMPRSS2 sequences of human and animal species were aligned and compared.	9	Based on the models and docking simulations different animal species may be susceptible to SARS-CoV-2
Buonocore, Marino, Grimaldi et al.	New putative animal reservoirs of SARS-CoV-2 in Italian fauna: A bioinformatic approach	2020-11-05	Journal article from Heliyon	Italy	In silico	Bat species in Italy with at least 70% sequence homology to the hACE2 receptor underwent homology modeling and molecular docking using the hACE2:SARS-CoV-2 RBD as a template. Animal species with at least 70% sequence homology to the ACE2 receptor of humans and identified bat species were selected and underwent homology modeling and molecular docking of their ACE2 receptor to the Bat-CoV RBD.	12	Rhinolophus ferrumequinum could become a primary reservoir for SARS-CoV-2 and transmit the virus to different animal species.
Cao, Sun, Tian et al.	Analysis of ACE2 Gene-Encoded Proteins Across Mammalian Species	2020-07-03	Journal article from Frontiers in Veterinary Science	China	In silico	Mammals were organized into four clades based on their ACE2 receptor sequence. The critical residues used by the hACE2:SARS-CoV-2 RBD were compared to the ACE2 residues of different mammals. The crystal structure of the hACE2:SARS-CoV-2 RBD was used as a template to model the ACE2:SARS-CoV-2 RBD from a mammal in each clade.	63	The hACE2 receptor is conserved and different mammals may be susceptible to SARS-CoV-2 however, the hACE2 receptor has the highest affinity for the SARS-CoV-2 RBD.
Chan, Zhang, Yuan et al.	Simulation of the clinical and pathological manifestations of Coronavirus Disease 2019 (COVID-19) in golden Syrian hamster model: implications for disease pathogenesis and transmissibility	2020-03-26	Journal article from Clinical Infectious Diseases	China	In silico & In vivo	The hACE2:SARS-CoV-2 RBD was used as a template to model the ACE2:SARS-CoV-2 RBD of different animal species, here the binding energy was calculated and ACE2 critical residues were identified. Syrian hamsters were intranasally inoculated with 10^5 PFU of SARS-CoV-2. To investigate susceptibility clinical signs, blood analysis, viral RNA and infectious virus isolation, pathogenesis, and direct con…	9	The Syrian hamster was infected with SARS-CoV-2 based on its binding affinity and homology to the hACE2 critical residues. Clinical signs, viral RNA in the upper and lower respiratory tract and some extrapulmonary organs, infectious virus in lung samples, pathogenesis in the respiratory tract, increased chemokine/cytokine expression, and neutralizing antibodies were detected. Direct contact hamst…
Chandrashekar, Liu, Martinot et al.	SARS-CoV-2 infection protects against rechallenge in rhesus macaques	2020-05-20	Journal article from Science	USA	In vivo	Rhesus macaques were intranasally and intratracheally inoculated with 1.1 x10^4, 1.1x10^5, or 1.1 x10^6 PFU of SARS-CoV-2. To assess susceptibility, clinical signs, viral RNA and infectious virus isolation, pathogenesis, serum analysis, and reinfection was conducted.	1	Clinical signs; viral RNA in nasal swabs, bronchoalveolar lavage, and tissue samples; infectious virus in tissue samples; antibodies from ELISA and neutralization assays; and lung pathogenesis were detected in the Rhesus macaques. The immune system of the Rhesus macaques had a protective effect against reinfection of SARS-CoV-2.
Chen, Guo, Pan et al.	Structure analysis of the receptor binding of 2019-nCoV	2020-02-10	Journal article from Biochemical and Biophysical Research Communications	China	In silico	The critical residues from the hACE2:SARS-CoV-2 RBD were identified and compared to the ACE2 residues of different animal species.	6	The critical residues are conserved across animal species, therefore various animal species could be susceptible to SARS-CoV-2.
Chen, Huang, Zhang et al.	Severe Acute Respiratory Syndrome Coronavirus 2-Specific Antibodies in Pets in Wuhan, China	2020-06-21	Letter to the editor from Journal of Infection	China	Epidemiological	Dogs and cats whose owners were infected with SARS-CoV-2 were tested for SARS-CoV-2 RNA, and antibodies.	2	Viral RNA was not detected in any of the oral or rectal swabs. Two cats and a dog were positive for antibodies through ELISA and a neutralization assay.
Conceicao, Thakur, Human et al.	The SARS-CoV-2 Spike protein has a broad tropism for mammalian ACE2 proteins	2020-12-21	Journal article from PLOS Biology	UK	In vitro	BHK-21 cells expressing the ACE2 receptor of different species were, infected with a SARS-CoV-2 pseudo virus, combined with HEK293T cells expressing the SARS-CoV-2 RBD in a cell to cell fusion assay, and infected with SARS-CoV-2. Cell lines from different animals were infected with SARS-CoV-2.	27	Luciferase from the animal ACE2 receptors was expressed in varying degrees compared to the hACE2 receptor. Viral replication, but reduced cytopathic effects was detected in the BHK-21 cells infected with SARS-CoV-2. Infection of SARS-CoV-2 in the cell lines was inadequate except for primates.
Damas, Hughes, Keough et al.	Broad Host Range of SARS-CoV-2 Predicted by Comparative and Structural Analysis of ACE2 in Vertebrates	2020-08-21	Journal article from Proceedings from the National Academy of Sciences of the United States of America	USA	In silico	Critical residues used by the hACE2:SARS-CoV-2 RBD were identified and a binding criteria was created and applied to the ACE2 receptor of different animal species. Animal species were sorted into categories: Very high, High, Medium, Low, and Very low.	408	Only mammals were in the medium to very high categories. Various animals may be susceptible to SARS-CoV-2.
Delgado Blanco, Hernandez-Alias, Cianferoni et al.	In silico mutagenesis of human ACE2 with S protein and translational efficiency explain SARS-CoV-2 infectivity in different species	2020-12-07	Journal article from PLOS Computational Biology	Spain	In silico	The crystal structure of the hACE2:SARS-CoV-2 RBD was used as a template to model ACE2:SARS-CoV-2 RBD of different species. With these models, the binding energies, codon adaptation index, and tRNA adaptation index were determined.	9	Based on the homology to the hACE2 receptor certain animals may be susceptible to SARS-CoV-2.
Deng, Bao, Gao et al.	Ocular conjunctival inoculation of SARS-CoV-2 can cause mild COVID-19 in rhesus macaques	2020-09-02	Journal article from Nature Communications	China	In vivo	Rhesus macaques were conjunctively, intratracheally, or intragastrically inoculated with 1 x10^6 TCID50 of SARS-CoV-2. To determine susceptibility, clinical signs, viral RNA isolation, blood samples, and pathological analysis was conducted.	1	Conjunctively challenged macaques had viral RNA detected in conjunctival swabs and antibodies detected through ELISA, while intratracheally macaques had viral RNA detected in rectal swabs. Both macaques had viral RNA in tissue samples, nasal and throat swabs, and had pathogenesis in the lungs. Intragastrically inoculated macaques were negative in all tests.
Deng, Jin, Liu et al.	Serological survey of SARS-CoV-2 for experimental, domestic, companion and wild animals excludes intermediate hosts of 35 different species of animals	2020-04-17	Short communication from Transboundary & Emerging Diseases	China	Epidemiological	The serum of different animal species was analyzed for SARS-CoV-2 antibodies.	35	None of the animal species had detectable antibodies through ELISA.
Di Teodoro, Valleriano, Puglia et al.	SARS-CoV-2 replicates in respiratory ex vivo organ cultures of domestic ruminant species	2020-11-24	Journal article from Veterinary Microbiology	Italy	In vitro	Ex-vivo lung and tracheal cultures from pigs, cattle, and sheep were infected with 10^3 TCID50 of SARS-CoV-2. To assess susceptibility, viral RNA and infectious virus isolation and ACE2 receptor expression were evaluated.	3	Viral RNA, infectious virus, and ACE2 expressing cells were detected in the cattle and sheep but not in the pig ex-vivo cell cultures.
Fagre, Lewis, Eckley et al.	SARS-CoV-2 infection, neuropathogenesis and transmission among deer mice: Implications for reverse zoonosis to New World rodents	2020-08-07	Preprint from bioRxiv	USA	In vivo	Deer mice were intranasally infected with 2x10^4 TCID50 of SARS-CoV-2. To assess susceptibility, clinical signs, viral RNA and infectious virus isolation, pathogenesis, blood samples, and direct contact transmission were evaluated.	1	Viral RNA and infectious virus in the lungs, increased expression of chemokines and cytokines, pathogenesis, and antibodies through ELISA and a neutralization assay was detected in inoculated mice. Viral RNA in oral swabs and antibodies through a western blot were detected in contact mice.
Fam, Vargas-Pinilla, Amorim et al.	ACE2 diversity in placental mammals reveals the evolutionary strategy of SARS-CoV-2	2020-06-08	Journal article from Genetics and Molecular Biology	Brazil	In silico	Critical binding sites on the hACE2 receptor were compared to the ACE2 residues of different placental mammals.	69	Animal species whose ACE2 receptors have a high similarity to the hACE2 receptor may be susceptible to SARS-CoV-2.
Farnia, Aghajani, Farnia et al.	Evidence for SARS‑CoV‑2 Circulating among Stray Dogs and Cats: Should We Worry About Our Pets during the COVID‑19 Pandemic?	2020-08-13	Journal article from Biomedical and Biotechnology Research Journal	Iran	Epidemiological	Cats and dogs were examined for clinical signs and viral RNA relating to SARS-CoV-2	2	Viral RNA in oral swabs and clinical signs were detected in dogs and cats.
Francisco, Hernandez, Mead et al.	Experimental susceptibility of North American raccoons (Procyon lotor) and striped skunks (Mephitis mephitis) to SARS-CoV-2	2021-03-08	Preprint from bioRxiv	USA	In vivo	Raccoons and skunks were intranasally inoculated with 10^3 or 10^5 PFU of SARS-CoV-2. To determine susceptibility, clinical signs, viral RNA and infectious virus isolation, pathogenesis, serum analysis, and direct contact transmission were evaluated.	2	Viral RNA in nasal swabs of both animals and the nasal conchae of skunks, infectious virus in skunks, neutralizing antibodies in both animals, mild pathogenesis in the frontal and deep nasal conchae and lung of skunks were detected.
Frank, Enard & Boyd	Exceptional diversity and selection pressure on SARS-CoV and SARS-CoV-2 host receptor in bats compared to other mammals	2020-04-20	Preprint from bioRxiv	USA	In silico	Critical residues involved in the hACE2:SARS-CoV-2 RBD were compared to the ACE2 residues of different animal species.	199	Species whose ACE2 residues have a high homology to the hACE2 receptor are more likely to be susceptible.
Freuling, Breithaupt, Muller et al.	Susceptibility of Raccoon Dogs for Experimental SARS-CoV-2 Infection	2020-11-18	Dispatch from Emerging Infectious Diseases	Germany	In vivo	Raccoon dogs were intranasally inoculated with 10^5 TCID50 of SARS-CoV-2. To determine susceptibility clinical signs, viral RNA and infectious virus isolation, serum analysis, pathogenesis, and direct contact transmission was conducted.	1	Viral RNA and infectious virus in the nasal cavity and oropharyngeal, nasal, and rectal swabs, mild pathogenesis in the respiratory and olfactory regions, and antibodies through ELISA were detected in inoculated and contact animals. Neutralizing antibodies were detected in inoculated animals.
Fritz, Rosolen, Krafft et al.	High prevalence of SARS-CoV-2 antibodies in pets from COVID-19+ households	2020-11-04	Journal article from One Health	France	Epidemiological	Dogs and cats were tested for the presence of SARS-CoV-2 antibodies.	2	Antibodies through neutralization and microsphere immunoassays were detected in cats and dogs.
Gao, Luan, Cui et al.	ACE2 isoform diversity predicts the host susceptibility of SARS-CoV-2	2020-08-05	Rapid communication from Transboundary & Emerging Diseases	China	In silico	Critical residues involved in the hACE2:SARS-CoV-2 RBD were compared to the ACE2 residues of other animal species. Isoforms of ACE2 were also investigated.	21	ACE2 isoforms may have an inhibitory role, competing with ACE2 receptors that are permissive to SARS-CoV-2 binding and cellular infection providing a protective effect in some animal species.
Gaudreault, Trujillo, Carossino et al.	SARS-CoV-2 infection, disease and transmission in domestic cats	2020-10-25	Journal article from Emerging Microbes & Infections	USA	In vivo	Cats were intranasally and orally inoculated with 10^6 TCID50 of SARS-CoV-2. To assess susceptibility, clinical signs, viral RNA isolation, pathogenesis, serum analysis, and direct contact transmission were evaluated.	1	Inoculated cats had detectable viral RNA in nasal, oropharyngeal, and rectal swabs, the respiratory tract, nasal washes, bronchoalveolar lavage fluid, and other tissues; mild to moderate pathogenesis in the respiratory tract; while direct contact cats had detectable viral RNA in nasal, oropharyngeal, and rectal swabs. Antibodies through ELISA and a neutralization assay in both contact and inocula…
Griffin, Chan, Tailor et al.	North American deer mice are susceptible to SARS-CoV-2	2020-07-26	Preprint from bioRxiv	Canada	In vivo	Deer mice were intranasally inoculated with 10^5 or 10^6 TCID50 of SARS-CoV-2. To determine susceptibility, clinical signs, infectious virus and viral RNA isolation, direct contact transmission, blood analysis, and pathogenesis were evaluated.	1	Inoculated or contact mice had detectable viral RNA and infectious virus in oropharyngeal and rectal swabs, nasal turbinates, lungs, and other tissue samples; viral RNA in nasal washes, oropharyngeal swabs, urine, feces, and blood; mild pathogenesis in the lungs; elevated white blood cells and cytokine expression, and antibodies through an ELISA and a neutralization assay.
Halfmann, Hatta, Chiba et al.	Transmission of SARS-CoV-2 in Domestic Cats	2020-05-13	Correspondence from The New England Journal of Medicine	USA	In vivo	Cats were nasally, tracheally, orally, and ocularly inoculated with 5.2 x10^5 PFU of SARS-CoV-2. To determine susceptibility, clinical signs, infectious virus isolation, serum analysis, and direct contact transmission was conducted.	1	Infectious virus from nasal swabs and antibodies using ELISA were detected in inoculated and direct contact cats.
Hall, Knowles, Nashold et al.	Experimental challenge of a North American bat species, big brown bat (Eptesicus fuscus), with SARS-CoV-2	2020-12-09	Journal article from Transboundary & Emerging Diseases	USA	In vivo	Big brown bats were nasally and orally inoculated with 10^5 TCID of SARS-CoV-2. To determine susceptibility, clinical signs, infectious virus and viral RNA isolation, pathogenesis, and serum analysis was conducted.	1	All SARS-CoV-2 tests were negative, big brown bats are not susceptible to SARS-CoV-2.
Hartman, Nambulli, and McMillen et al.	SARS-CoV-2 infection of African green monkeys results in mild respiratory disease discernible by PET/CT imaging and shedding of infectious virus from both respiratory and gastrointestinal tracts	2020-09-18	Journal article from PLOS Pathogens	USA	In vivo	African green monkeys were inoculated through an aerosolization procedure or orally, nasally, ocularly, and intratracheally with 3.7-4.2 or 6.4 log(10) PFU SARS-CoV-2 respectively. To assess susceptibility, clinical signs, viral RNA and infectious virus isolation, pathogenesis, and blood samples were analyzed.	1	Clinical signs were mild with reduced respiratory function; viral RNA and infectious virus in oral, nasal, rectal, and ocular swabs; viral RNA in tissue samples; lung pathogenesis; lymphopenia, neutrophilia, decreased amylase and blood urea nitrogen, and increased cytokine expression; antibodies through ELISA and a neutralization assay were detected.
Huang, Vanlandingham, Bilyeu et al.	SARS-CoV-2 failure to infect or replicate in mosquitoes: an extreme challenge	2020-07-17	Journal article from Scientific Reports	USA	In vivo	Mosquitos were intrathoracically inoculated with 2.0 log TCID50/ml of SARS-CoV-2. To determine susceptibility infectious virus isolation was conducted.	3	Infectious virus was isolated 2hrs post infection and 1 day after post infection in a single mosquito. Mosquitos are not susceptible to SARS-CoV-2.
Huang, Zhang, Pearce et al.	Identifying the Zoonotic Origin of SARS-CoV‑2 by Modeling the Binding Affinity between the Spike Receptor-Binding Domain and Host ACE2	2020-11-11	Journal article from Journal of Proteome Research	USA	In silico	The crystal structure of the hACE2:SARS-CoV-2 RBD was used as a template to model the ACE2:SARS-CoV-2 of different animal species and the binding affinity was calculated.	284	Most mammals are predicted to be susceptible to SARS-CoV-2. An ACE2 binding affinity below -47 EEU was considered susceptible to SARS-CoV-2.
Imai, Iwatsuki-Horimoto, Hatta et al.	Syrian hamsters as a small animal model for SARS-CoV-2 infection and countermeasure development	2020-06-22	Journal article from Proceedings from the National Academy of Sciences of the United States of America	Japan	In vivo	Syrian hamsters were intranasally and ocularly inoculated with 10^3 or 10^5.6 PFU of SARS-CoV-2 and sorted by age. To assess susceptibility, clinical signs, infectious virus isolation, pathogenesis, serum analysis, and rechallenging was conducted.	1	Weight loss in a majority of inoculated hamsters, infectious virus in the nasal turbinates, trachea, and lungs from all inoculated hamsters and in the brains of young hamsters, severe lung pathogenesis in young hamsters, and antibodies through an ELISA and a neutralization assay were detected. No virus was isolated in any of the re-challenged hamsters.
Ji, Wang, Zhao et al.	Cross‐species transmission of the newly identified coronavirus 2019‐nCoV	2020-01-22	Journal article from Journal of Medical Virology	China	In silico	Relative synonymous codon usage between SARS-CoV-2 and different animal species was used to determine hosts.	7	By having the lowest squared Euclidean distance it is predicted that SARS-CoV-2 is most likely to use the translational machinery of snakes.
Kim, Kim, Kim et al.	Infection and Rapid Transmission of SARS-CoV-2 in Ferrets	2020-04-06	Journal article from Cell Host and Microbe	Republic of Korea	In vivo	Ferrets were intranasally inoculated with 10^5.5 TCID50 of SARS-CoV-2. To assess susceptibility clinical signs, viral RNA and infectious virus isolation, direct and in-direct contact transmission, pathogenesis, and serum analysis was conducted.	1	Mild clinical signs, viral RNA and infectious virus in nasal washes, saliva, urine, feces, lung, and other tissues; viral RNA in serum; mild pathogenesis in the lungs; and neutralizing antibodies were detected in either inoculated or direct, and in-direct contact ferrets
Kumar, Pandey, Pareek et al.	Predicting susceptibility for SARS-CoV-2 infection in domestic and wildlife animals using ACE2 protein sequence homology	2020-10-09	Brief report from Zoo Biology	India	In silico	The protein sequence and critical residues identified from the crystal structure of the hACE2:SARS-CoV-2 RBD were compared to the ACE2 residues of various species and a susceptibility score was created.	66	Based on the homology of ACE2 sequence and critical residues, various animal species may be susceptible to SARS-CoV-2, a score from 1 to 66 was given
Lam, Bordin, Waman et al.	SARS-CoV-2 spike protein predicted to form complexes with host receptor protein orthologues from a broad range of mammals	2020-10-05	Journal article from Scientific Reports	Malaysia	In silico	Using the hACE2:SARS-CoV-2 as a template, homology models of the ACE2:SARS-CoV-2 were created for different animal species. From the models the binding affinity and chemical changes due to mutations were evaluated.	215	Placental mammals are most at risk for SARS-CoV-2 infection. Species that had a binding energy less than or equal to 3.7 were considered to be at risk for SARS-CoV-2 infection.
Lee, Zhang, Chan et al	Oral SARS-CoV-2 Inoculation Establishes Subclinical Respiratory Infection with Virus Shedding in Golden Syrian Hamsters	2020-09-21	Journal article from Cell Reports Medicine	China	In vivo	Hamsters were intranasally inoculated with 10^2, 10^3, 10^4, or 10^5 PFU, or orally inoculated with 10^5 PFU of SARS-CoV-2. To determine susceptibility, clinical signs, viral RNA and infectious virus isolation, pathogenesis, and blood samples were evaluated.	1	Clinical signs; viral RNA in the lungs, trachea, oral swabs, feces, blood, esophagus, small intestine, and stomach; infectious virus in the esophagus; and lung pathogenesis were detected in intranasally inoculated hamsters. Viral RNA and infectious virus in the oral mucosa, esophagus, and stomach, and viral RNA in the blood; severe and mild pathogenesis of the small intestine and lungs respective…
Li, Qiao, Zhang et al.	Analysis of angiotensin-converting enzyme 2 (ACE2) from different species sheds some light on cross-species receptor usage of a novel coronavirus 2019-nCoV	2020-02-21	Letter to the Editor from Journal of Infection	China	In silico	Critical residues used by the hACE2:SARS-CoV-2 RBD were compared to the ACE2 residues of various animal species.	18	Species with identical or highly similar critical residues to the hACE2 receptor may be susceptible to SARS-CoV-2.
Li, Wang, Tang et al.	SARS-CoV-2 and Three Related Coronaviruses Utilize Multiple ACE2 Orthologs and Are Potently Blocked by an Improved ACE2-Ig	2020-10-27	Journal article from Journal of Virology	China	In silico & In vitro	Critical residues of the hACE2:SARS-CoV-2 RBD were compared to the ACE2 residues of different animal species. 293T cells expressing the ACE2 receptor of different animal species were stained with a SARS-CoV-2 IgG Fc fusion protein or infected with a SARS-CoV-2 pseudo or live virus.	15	From flow cytometry and immunofluorescence, SARS-CoV-2 is able to bind to and enter cells expressing the ACE2 receptor of various species.
Liu, Hu, Wang et al.	Functional and Genetic Analysis of Viral Receptor ACE2 Orthologs Reveals a Broad Potential Host Range of SARS-CoV-2	2021-05-03	Journal article from Proceedings of the National Academy of Sciences of the United States of America	China	In silico & In vitro	Critical residues used by the hACE2:SARS-CoV-2 RBD were compared to the ACE2 residues of different animal species. Further analysis was conducted using a select group where the ACE2 receptors of different animal species were expressed on HeLa and A549 cells and stained with a SARS-CoV-2 Fc fusion protein and infected with SARS-CoV-2 at an MOI of 1.	129	Various species are susceptible to SARS-CoV-2 determined by their ACE2 receptor being permissive to SARS-CoV-2 binding and entry based on flow cytometry and immunofluorescence.
Liu, Tan, Niu et al.	Cross-species recognition of SARS-CoV-2 to bat ACE2	2020-12-28	Journal article from Proceedings of the National Academy of Sciences of the United States of America	China	In silico & In vitro	The model of the hACE2:SARS-CoV-2 RBD was compared to the Rhinolophus macrotis ACE2:SARS-CoV-2 RBD. The ACE2 receptor of Rhinolophus macrotis was: expressed on HEK293T cells and stained with a SARS-CoV-2 Fc fusion protein, expressed on BHK21 cells and infected with 2.8x10^4 to 3.1x10^4 TCID50 of SARS-CoV-2 pseudovirus, and expressed on HeLa cells and infected with SARS-CoV-2 at an MOI of 1.	1	SARS-CoV-2 is able to infect cells that express the Rhinolophus macrotis ACE2 determined by flow cytometry luciferase expression, and viral replication. However, binding is lower compared to the human ACE2.
Liu, Xiao, Wei et al.	Composition and divergence of coronavirus spike proteins and host ACE2 receptors predict potential intermediate hosts of SARS‐CoV‐2	2020-02-26	Journal article from Journal of Medical Virology	China	In silico	Critical residues used by the hACE2:SARS-CoV-2 RBD were compared to the ACE2 residues of different species.	13	Based on the homology to the hACE2 receptor certain species may be permissible to SARS-CoV-2 infection.
Low-Gan, Huang, Warner et al.	Diversity of ACE2 and its interaction with SARS-CoV-2 receptor binding domain	2020-11-04	Preprint from bioRxiv	USA	In silico & In vitro	Using the crystal structure of the hACE2:SARS-CoV-2 RBD critical residues were identified and compared to the ACE2 residues of different animal species. A cattle ACE2 Fc fusion protein was created and combined with the SARS-CoV-2 RBD.	18	Multiple species could be susceptible to SARS-CoV-2 based on their homology to the ACE2 critical residues. Though the cattle ACE2 had a lower binding and affinity to the SARS-CoV-2 RBD as determined by ELISA and surface plasmon resonance cattle should still be considered susceptible.
Lu, Zhao, Yu et al.	Comparison of SARS-CoV-2 infections among 3 species of non-human primates	2020-07-17	Preprint from bioRxiv	China	In vivo	Older Macaca mulatta and Macaca fascicularis were intranasally, intratracheally, and ocularly inoculated with 4.75 x10^6 PFU while young Macaca spp. received a half dose of SARS-CoV-2. Callithrix jacchus was intranasally inoculated with 1.0 x10^6 of SARS-CoV-2. To determine susceptibility, clinical signs, pathogenesis, viral RNA isolation, and blood analysis was conducted.	3	In Macaca mulatta and Macaca fascicularis clinical signs; viral RNA in nasal, oropharyngeal, and anal swabs, feces, blood, and tissue samples; increases in white blood cells and cytokine expression; antibodies against SARS-CoV-2 through ELISA; and pulmonary filtration and severe lesions on the lung, heart, and stomach were observed. Callithrix jacchus had viral RNA in the blood and nasal, orophar…
Luan, Jin, Lu et al.	SARS‐CoV‐2 spike protein favors ACE2 from Bovidae and Cricetidae	2020-04-01	Short communication from Journal of Medical Virology	China	In silico	Critical residues were identified from the crystal structure of the hACE2:SARS-CoV-2 RBD and compared to the ACE2 residues of various species where a homology score was given. The crystal structure was used as a template to model ACE2:SARS-CoV-2 RBD of certain animal species.	91	Various animals could be susceptible to SARS-CoV-2 based on their ACE2 receptors homology to the hACE2 critical residues.
Luan, Lu, Jin et al.	Spike protein recognition of mammalian ACE2 predicts the host range and an optimized ACE2 for SARS-CoV-2 infection	2020-03-19	Journal article from Biochemical and Biophysical Research Communications	China	In silico	Using the hACE2:SARS-CoV-2 RBD critical residues were identified and compared to the ACE2 residues of different species. The crystal structure was used to model the ACE2:SARS-CoV-2 of different animal species.	40	Based on the similarity to the hACE2 receptor critical residues, the ACE2 receptors of various species could bind to the SARS-CoV-2 RBD or support entry of SARS-CoV-2.
Martínez-Hernández, Isaak-Delgado, Alfonso-Toledo et al.	Assessing the SARS-CoV-2 threat to wildlife: Potential risk to a broad range of mammals	2020-10-05	Essay and Perspectives from Perspectives in Ecology and Conservation	Mexico	In silico	The critical residues used by the hACE2:SARS-CoV-2 RBD were compared to the ACE2 residues of different animal species, the ACE2 residues underwent a similarity and physicochemical comparison. The hTMPRSS2 sequence was compared to the TMPRSS2 sequences of different animal species.	130	Based on the 3 methods of risk prediction, certain animal species may be at risk for SARS-CoV-2 infection.
Mathavarajah & Dellaire	Lions, tigers and kittens too: ACE2 and susceptibility to COVID-19	2020-07-03	Journal article from Evolution, Medicine, & Public Health	Canada	In silico	The crystal structure of the hACE2:SARS-CoV-2 RBD was used as a template to model the ACE2:SARS-CoV-2 RBD of certain species and calculate the binding affinity. Furthermore critical residue on the hACE2 receptor were compared to the ACE2 residues of various species.	19	A mutation on the ACE2 critical residue H34 can impact the binding of SARS-CoV-2 and reduce susceptibility.
Mathavarajah, Stoddart, Gagnon et al.	Pandemic danger to the deep: The risk of marine mammals contracting SARS-CoV-2 from wastewater	2020-10-29	Journal article from Science of the Total Environment	Canada	In silico	The crystal structure of the hACE2:SARS-CoV-2 RBD was used as a template to model and calculate the binding affinities of the ACE2:SARS-CoV-2 RBD of different animal species.	37	Based on the binding affinity species were classified as having None, Very low, Low, Medium, High, or Very high susceptibility to SARS-CoV-2.
Meekins, Morozov, Trujillo et al.	Susceptibility of swine cells and domestic pigs to SARS-CoV-2	2020-10-20	Journal article from Emerging Microbes & Infections	USA	In vitro & In vivo	Two porcine cell lines were infected with 2.5X10^5 TCID50 and pigs were intranasally, orally, and intratracheally inoculated with 1x10^6 TCID50 of SARS-CoV-2. To assess susceptibility, cytopathic effects, clinical signs, viral RNA isolation, serum analysis, pathogenesis, and direct contact transmission were evaluated.	1	Cytopathic effects were detected in both cell lines after subsequent passages. Viral RNA in a nasal swab and antibodies through ELISA and a neutralization assay were detected. Pigs were determined not susceptible.
Melin, Janiak, Marrone et al.	Comparative ACE2 variation and primate COVID-19 risk	2020-10-27	Journal article from Communications Biology	Canada	In silico	From the crystal structure the critical residues of the hACE2:SARS-CoV-2 RBD were compared to the ACE2 residues of different animal species. Differences in critical residues were assessed using binding affinity calculations.	40	Based on the homology to the hACE2 critical residues certain primates may be susceptible to SARS-CoV-2.
Michelitsch, Hoffmann, Wernike et al.	Occurrence of Antibodies against SARS-CoV-2 in the Domestic Cat Population of Germany	2020-12-17	Journal article from Vaccines	Germany	Epidemiological	Serum from cats was tested for the presence of SARS-CoV-2 antibodies.	1	Antibodies against SARS-CoV-2 were detected using ELISA, an immunofluorescence assay, and a neutralization assay.
Mohandas, Jain, Yadav et al.	Evaluation of the susceptibility of mice & hamsters to SARS-CoV-2 infection	2020-06-20	Correspondence from the Indian Journal of Medical Research	India	In vivo	Syrian hamsters were intranasally inoculated with 10^5.5 TCID50 of SARS-CoV-2. To determine susceptibility, clinical signs, viral RNA and infectious virus isolation, and serum analysis was conducted.	1	Weight loss, viral RNA and infectious virus in the nasal turbinates and lung, viral RNA in the trachea, spleen, oropharyngeal swabs, nasal washes, and kidney; and antibodies through ELISA and a neutralization assay were detected in hamsters
Mou, Quinlan, Peng et al.	Mutations derived from horseshoe bat ACE2 orthologs enhance ACE2-Fc neutralization of SARS-CoV-2	2021-04-09	Journal article from PLOS Pathogens	USA	In silico & In vitro	Compared the critical residues used by the hACE2 receptor to the residues of different bat species. HEK293T cells expressing the ACE2 receptors of different animal species were combined with a SARS-CoV-2 Fc protein. HACE2 Fc proteins were created by mutating the critical residues on the hACE2 to ACE2 residues found on horseshoe bats.	14	SARS-CoV-2 can bind to the ACE2 receptor of different species determined by flow cytometry. Mutating hACE2 residues increased binding to SARS-CoV-2 RBD and could neutralize SARS-CoV-2 pseudo and live virus determined through luciferase, surface plasmon resonance, and immunofluorescence.
Munster, Feldmann, Williamson et al.	Respiratory disease in rhesus macaques inoculated with SARS-CoV-2	2020-05-12	Journal article from Nature	USA	In vivo	Rhesus macaques were intranasally, intratracheally, orally, and ocularly inoculated with 4 x10^5 TCID50 of SARS-CoV-2. To determine susceptibility clinical signs, viral RNA and infectious virus isolation, blood analysis, and pathogenesis was conducted.	1	Clinical signs; changes in blood cell counts and cytokine and chemokine expression; viral RNA in throat, rectal, and nasal swabs, the respiratory tract, lymphoid and gastrointestinal tissues; infectious virus and viral RNA in bronchoalveolar lavages; antibodies from an ELISA and neutralization assay; and pathogenesis including lung lesions, interstitial pneumonia, and pulmonary infiltrates were d…
Mykytyn, Lamers, Okba et al.	Susceptibility of rabbits to SARS-CoV-2	2021-01-17	Journal article from Emerging Microbes & Infections	Netherlands	In vitro & In vivo	HEK-293 T cells expressing the ACE2 receptor of humans, Rabbits, Rhinolophus sinicus, or Hipposideros armiger were infected with 10^4 TCID50 of SARS-CoV-2 or 10^3 particles per well of SARS-CoV-2 pseudovirus. Rabbits were intranasally inoculated with 10^4, 10^5, or 10^6 TCID50 of SARS-CoV-2. To determine susceptibility clinical signs, viral RNA and infectious virus isolation, serum analysis, and …	3	Immunofluorescence was detected in HEK-293 T cells expressing the ACE2 receptor of human, rabbits, and Rhinolophus sinicus. Viral RNA in the nasal turbinates and rectal, throat, and nasal swabs; infectious virus in throat and nasal swabs; neutralizing antibodies; and mild to severe lung pathogenesis was detected in rabbits.
Pach, Nguyen, Trimpert et al.	ACE2-Variants Indicate Potential SARS-CoV-2-Susceptibility in Animals: An Extensive Molecular Dynamics Study	2020-05-14	Preprint from bioRxiv	Germany	In silico	The crystal structure of the hACE2:SARS-CoV-2 RBD was used as a template to model the ACE2:SARS-CoV-2 RBD of different animal species. From the models, three binding regions were investigated.	7	Based on the binding regions the ACE2 receptor of Sciurus vulgaris is predicted to bind to the SARS-CoV-2 RBD.
Palmer, Martins, Falkenberg et al.	Susceptibility of white-tailed deer (Odocoileus virginianus) to SARS-CoV-2	2021-05-10	Journal article from Journal of Virology	USA	In vitro & In vivo	Deer lung cells were infected with SARS-CoV-2at an MOI of 0.1 and 1. Whit-tailed deer were intranasally inoculated with 10^6.3 TCID50 of SARS-CoV-2. To assess susceptibility, clinical signs, viral RNA and infectious virus isolation, serum analysis, pathogenesis, and indirect contact transmission were evaluated.	1	SARS-CoV-2 infection and replication was visualized in deer lung cells through immunofluorescence. Viral RNA in nasal and rectal swabs and various tissue samples; infectious virus in nasal swabs; and antibodies from a Luminex and neutralization assay were detected in inoculated and in-direct contact deer. Infectious virus was detected in rectal swabs of inoculated deer.
Patterson, Elia, Grassi et al.	Evidence of exposure to SARS-CoV-2 in cats and dogs from households in Italy	2020-12-04	Journal article from Nature Communications	UK	Epidemiological	To determine natural infection of SARS-CoV-2 in cats and dogs clinical signs, viral RNA isolation, and serum analysis was conducted.	2	SARS-CoV-2 neutralizing antibodies were detected in cats and dogs.
Pickering, Smith, Pinette et al.	Susceptibility of Domestic Swine to Experimental Infection with Severe Acute Respiratory Syndrome Coronavirus 2	2021-01-01	Journal article from Emerging Infectious Diseases	Canada	In vivo	Pigs were oronasally inoculated with 1x10^6 PFU of SARS-CoV-2. To assess susceptibility, clinical signs, viral RNA and infectious virus isolation, blood analysis, pathogenesis, and direct contact transmission were evaluated.	1	Ocular discharge in all pigs; viral RNA in nasal washes, a communal chew rope, and a submandibular lymph node sample; infectious virus from a submandibular lymph node sample; and neutralizing antibodies were detected.
Praharaj, Garg, Kesarwani et al.	SARS-CoV-2 Spike Glycoprotein and ACE2 interaction reveals modulation of viral entry in wild and domestic animals	2021-01-08	Preprint from bioRxiv	India	In silico	ACE2 sequence alignments, homology models using the crystal structure of the hACE2:SARS-CoV-2 RBD, protein-protein docking simulations, and a logistic regression model using selected binding parameters of different animal species were created and compared.	47	Through a logistic regression model, various species are predicted to have a high probability of their ACE2 binding to the SARS-CoV-2 RBD.
Preziuso	Severe Acute Respiratory Syndrome Coronavirus 2 (SARS-CoV-2) Exhibits High Predicted Binding Affinity to ACE2 from Lagomorphs (Rabbits and Pikas)	2020-08-20	Communication from Animals	Italy	In silico	The crystal structure of the hACE2:SARS-CoV-2 RBD was used as a template to model the ACE2:SARS-CoV-2 RBD of different animal species; the binding affinity and intermolecular interactions were determined.	9	The ACE2 receptor of American pika and rabbit are predicted to bind to the SARS-CoV-2 RBD.
Qiu, Zhao, Wang et al.	Predicting the angiotensin converting enzyme 2 (ACE2) utilizing capability as the receptor of SARS-CoV-2	2020-03-19	Short communication from Microbes and Infection	China	In silico	By comparing the ACE2 receptors of human, Paguma larvata, Sus scrofa, Rhinolophus sinicus, and Mus musculus critical residues were developed and then compared to the ACE2 receptors of various species and given a score out of 100.	252	A critical residue score greater than 50 predicts that the ACE2 receptor of that species could be utilized by SARS-CoV-2.
Richard, Kok, de Meulder et al.	SARS-CoV-2 is transmitted via contact and via the air between ferrets	2020-07-08	Journal article from Nature Communications	Netherlands	In vivo	Ferrets were intranasally inoculated with 6 ×10^5 TCID50 of SARS-CoV-2. To assess susceptibility, infectious virus and viral RNA isolation, serum analysis, and direct and indirect contact transmission was conducted.	1	Viral RNA and infectious virus in nasal and throat swabs, viral RNA in rectal swabs, and antibodies from an ELISA and neutralization assay were detected in inoculated, direct, and indirect contact ferrets.
Rockx, Kuiken, Herfst et al.	Comparative pathogenesis of COVID-19, MERS, and SARS in a nonhuman primate model	2020-04-17	Journal article from Science	Netherlands	In vivo	Cynomolgus macaques were intratracheally and intranasally inoculated with 10^6 TCID50 SARS-COV-2. To assess susceptibility, clinical signs, viral RNA and infectious virus, serum analysis, pathogenesis, and environmental contamination were analysed.	1	Clinical signs, viral RNA and infectious virus in throat and nasal swabs, viral RNA in tissue samples and a rectal swab, antibodies through ELISA, and pulmonary consolidation and lesions were detected.
Ruiz‐Arrondo, Portillo, Palomar et al.	Detection of SARS‐CoV‐2 in pets living with COVID‐19 owners diagnosed during the COVID‐19 lockdown in Spain: A case of an asymptomatic cat with SARS‐CoV‐2 in Europe	2020-08-18	Short communication Transboundary & Emerging Diseases	Spain	Epidemiological	Domestic animals from SARS-CoV-2 positive owners were tested for SARS-CoV-2 viral RNA.	4	A cat tested positive for SARS-COV-2 from a rectal swab.
Sang, Tian, Gong et al.	Integrate structural analysis, isoform diversity, and interferon-inductive propensity of ACE2 to predict SARS-CoV2 susceptibility in vertebrates	2020-08-31	Journal article from Heliyon	USA	In silico	From the hACE2:SARS-CoV-2 RBD, critical residues were identified and compared to the ACE2 residues of different species and homology models of the ACE2:SARS-CoV-2 RBD of different animal species was created where the binding affinity, dissociation constant, and contacts between the ACE2 receptor and SARS-CoV-2 RBD were investigated. ACE2 isoforms and IFN expression based on the ACE2 gene in diffe…	30	Based on the ACE2 homology, binding affinity, dissociation constant impact of isoforms, and the IFN response certain species could be susceptible to SARS-CoV-2.
Schlottau, Rissmann, Graaf et al.	SARS-CoV-2 in fruit bats, ferrets, pigs, and chickens: an experimental transmission study	2020-07-07	Journal article from The Lancet Microbe	Germany	In vitro & In vivo	Rousettus aegyptiacus, ferrets, and pigs were intranasally inoculated and chickens were oculo-oronasally inoculated with 10^5 TCID50; embryonated chicken eggs were inoculated through the allantoic sac with 5.5 x10^4 TCID50; and porcine cell lines were infected with 10^5.5 TCID50 of SARS-CoV-2. To assess susceptibility direct contact transmission, clinical signs, viral RNA and infectious virus iso…	4	Viral RNA in oral, faecal, and nasal samples, nasal washes, and various tissues; infectious virus in oral samples, nasal conchae, trachea, and lungs; mild pathogenesis in the lungs, rhinitis; and antibodies through an immunofluorescence and neutralization assay were detected in either inoculated or contact Rousettus aegyptiacus and ferrets. Pigs, chickens, and embryonated chicken eggs were not pe…
Segalés, Puig, Rodon et al.	Detection of SARS-CoV-2 in a cat owned by a COVID-19-affected patient in Spain	2020-09-18	Journal article from Proceedings from the National Academy of Sciences of the United States of America	Spain	Epidemiological	Cats were tested for the presence of SARS-CoV-2.	1	Viral RNA from a nasal swab and tissue samples and antibodies through ELISA and a neutralization assay were detected.
Shan, Yao, Yang et al.	Infection with novel coronavirus (SARS-CoV-2) causes pneumonia in Rhesus macaques	2020-07-07	Journal article from Cell Research	China	In vivo	Rhesus macaques were intratracheally inoculated with 7 x 10^6 TCID50 of SARS-CoV-2. To determine susceptibility, clinical signs, blood samples, and viral RNA and infectious virus isolation, and rechallenging was conducted.	1	Viral RNA and infectious virus in oropharyngeal and nasal swabs; viral RNA in rectal swabs, the respiratory tract, and various tissue samples; pathogenesis in the respiratory tract; and neutralizing antibodies were detected.
Shen, Liu, Xu et al.	Predicting the Animal Susceptibility and Therapeutic Drugs to SARS-CoV-2 Based on Spike Glycoprotein Combined With ACE2	2020-10-23	Journal article from Frontiers in Genetics	China	In silico	The hACE2:SARS-CoV-2 RBD was used as a template to model the ACE2:SARS-CoV-2 RBD of different species. From these models, the differences in ACE2 critical residues and the binding free energy was determined.	10	Various species share similar ACE2 homology and binding energies to the hACE2 receptor making them potentially susceptible.
Shi, Wen, Zhong et al.	Susceptibility of ferrets, cats, dogs, and other domesticated animals to SARS–coronavirus 2	2020-04-08	Journal article from Nature	China	In vivo	Cats, dogs, pigs, chickens, and ducks were intranasally inoculated and ferrets were intranasally or intratracheally inoculated with 10^5 PFU of SARS-CoV-2. To assess susceptibility clinical signs, viral RNA and infectious virus, direct contact transmission, pathogenesis, and serum analysis was conducted.	5	Fever and loss of appetite; viral RNA and infectious virus in the nasal turbinates, soft palate, tonsils, nasal washes, trachea, and lungs; viral RNA in rectal swabs, small intestine, and feces; antibodies through ELISA and a neutralization assay; and pathogenesis in the lungs were detected in either intranasally or intratracheally inoculated ferrets, and adult, juvenile, or direct contact cats. …
Sia, Yan, Chin et al.	Pathogenesis and transmission of SARS-CoV-2 in golden hamsters	2020-05-14	Journal article from Nature	China	In vivo	Hamsters were intranasally inoculated with 8 x10^4 TCID50 of SARS-CoV-2. To assess susceptibility, clinical signs, viral RNA and infectious virus isolation, and direct contact, aerosol, and fomite transmission, and pathogenesis were evaluated.	1	Weight loss; viral RNA in lungs, kidney, nasal washes, fecal samples; infectious virus in nasal washes; neutralizing antibodies, and pathogenesis in the lungs was detected in inoculated, direct, aerosolization, or fomite transmission hamsters.
Suarez, Pantin-Jackwood, Swayne et al.	Lack of susceptibility of poultry to SARS-CoV-2 and MERS-CoV	2020-11-16	Research letter from Emerging Infectious Diseases	USA	In vivo	Chickens, turkeys, quails, ducks, geese were either intrachoanally inoculated with 5.4 log10 TCID50 or 6.0 log10 TCID50 of SARS-CoV-2. Embryonated chicken eggs were inoculated through the yolk sac, chorioallantoic sac, or the chorioallantoic membrane with 10^6.5 TCID of SARS-CoV-2. To determine susceptibility, clinical signs, viral RNA and virus isolation, and serum analysis was conducted.	5	No Sars-CoV-2 infection was supported in the birds or embryonated chicken eggs
Sun, Gu, Ma et al.	Atlas of ACE2 gene expression reveals novel insights into transmission of SARS-CoV-2	2020-12-25	Journal article from Heliyon	China	In silico	The protein sequence and the critical residues used by the hACE2:SARS-CoV-2 RBD were compared to the ACE2 receptor and residues of different animal species. The location and expression patterns of the ACE2 receptor in the different species was investigated.	13	Based on the homology and ACE2 expression certain animals may be at risk for SARS-CoV-2 infection.
Temmam, Barbarino, Maso et al.	Absence of SARS-CoV-2 infection in cats and dogs in close contact with a cluster of COVID-19 patients in a veterinary campus	2020-08-29	Journal article from One Health	France	Epidemiological	SARS-CoV-2 RNA isolation and serum analysis was conducted on cats and dogs.	2	No dogs or cats tested positive.
Ulrich, Wernike, Mettenleiter et al.	Experimental Infection of Cattle with SARS-CoV-2	2020-12-01	Dispatch from Emerging Infectious Diseases	Germany	In vivo	Dairy calves were intranasally inoculated with 6 x10^5 TCID50 of SARS-CoV-2. To assess susceptibility, clinical signs, viral RNA isolation, serum analysis, and contact transmission was conducted.	1	Viral RNA in nasal swabs and antibodies from ELISA were detected.
Wan, Shang, Graham et al.	Receptor Recognition by the Novel Coronavirus from Wuhan: an Analysis Based on Decade-Long Structural Studies of SARS Coronavirus	2020-03-17	Journal article from Journal of Virology	USA	In silico	Compared critical residues on the hACE2:SARS-CoV-2 RBD to the ACE2 residues of different animal species.	9	Based on the homology of the ACE2 residues to the hACE2 critical residues various animal species may be susceptible to SARS-CoV-2.
Wang, Qiu, Li et al.	Receptor utilization of angiotensin-converting enzyme 2 (ACE2) indicates a narrower host range of SARS-CoV-2 than that of SARS-CoV	2020-08-13	Rapid communication from Transboundary & Emerging Diseases	China	In silico & In vitro	Critical residues used by the hACE2:SARS-CoV-2 RBD receptor were compared to the ACE2 residues of different species. HELA cells expressing the ACE2 receptor of different species were infected with a SARS-CoV-2 pseudotyped virus.	19	Certain mutations on the ACE2 receptor compared to the hACE2 receptor could greatly impact SARS-CoV-2 binding. Cells that were infected with the SARS-CoV-2 pseudovirus produced detectable luciferase signals.
Wardeh, Baylis, & Blagrove	Predicting mammalian hosts in which novel coronaviruses can be generated	2021-02-16	Journal article from Nature Communications	UK	In silico	Using a deep learning pipeline a mammals susceptibility to SARS-CoV-2 using three perspectives: genomic features of CoVs, certain traits of the mammalian hosts, and the characteristics that determine CoVs natural mammalian hosts was conducted.	126	Based on the deep learning method various animal species were deemed potential hosts for SARS-CoV-2.
Woolsey, Borisevich, Prasad et al.	Establishment of an African green monkey model for COVID-19 and protection against re-infection	2020-11-24	Journal Article from Nature Immunology	USA	In vivo	African green monkeys were intratracheally and intranasally inoculated with 4.6X10^5 PFU of SARS-CoV-2. To assess susceptibility, clinical signs, viral RNA and infectious virus isolation, blood analysis, pathogenesis, and rechallenging were evaluated.	1	Fever and appetite loss; viral RNA and infectious virus in nasal, rectal, and oral swabs, nasal secretions, BAL fluid, and tissue samples; antibodies through ELISA and a neutralization assay; lymphocytopenia, thrombocytopenia, and increased c-reactive protein and cytokine expression; and lung and liver pathogenesis were detected. A protective immune response was elicited.
World Organization for Animal Health	Covid-19 Events in animals	2021-04-30	Webpage	France	Epidemiological	Species from different countries that were naturally infected with SARS-CoV-2. Animals may have experienced clinical signs and were determined positive through one or more of the following tests: viral RNA or infectious virus isolation, serum analysis using ELSIA or neutralizations assays, pathogenesis, or transmission. Countries include Argentina, Belgium, Bosnia and Herzegovina, Brazil, Canada,…	9	Species include cats, dogs, tigers, lions, American minks, snow leopards, gorillas, pumas, and ferrets.
Wu, Chen, Liu et al.	Broad host range of SARS-CoV-2 and the molecular basis for SARS-CoV-2 binding to cat ACE2	2020-09-29	Journal article from Cell Discovery	China	In silico & In vitro	Critical residues of the hACE2 were compared to the ACE2 receptors of different species, HEK293T cells expressing the ACE2 receptors of different species were combined with the SARS-CoV-2 RBD and binding affinities were determined, and BHK21 cells expressing different ACE2 receptors were combined with a SARS-CoV-2 pseudovirus. The cat ACE2 receptor bound to the SARS-CoV-2 RBD was modeled and inve…	26	SARS-CoV-2 is able to bind to and enter cells that express the ACE2 receptor of different species as determined by flow cytometry, surface plasmon resonance, and immunofluorescence.
Wu, Zhen, Yang et al.	In silico analysis of intermediate hosts and susceptible animals of SARS-CoV-2	2020-05-07	Journal article from Nature	China	In silico	The hACE2:SARS-CoV-2 RBD was used as a template to model the ACE2:SARS-CoV-2 RBD of different animal species. From these models, the binding affinity was calculated.	80	Based on the ACE2 homology to the hACE2 receptor and the binding energy, different species may be susceptible to SARS-CoV-2.
Xia, Atoni, Zhao et al.	SARS-CoV-2 Does Not Replicate in Aedes Mosquito Cells nor Present in Field-Caught Mosquitoes from Wuhan	2020-06-29	Letter from Virologica Sinica	China	In vitro & Epidemiological	Insect cells lines were inoculated with an MOI of 0.1, 0.001, or 0.0001 of SARS-CoV-2. To determine SARS-CoV-2 infectivity, viral RNA and cell characteristics were evaluated. Mosquitos around Wuhan were trapped and tested for SARS-CoV-2 viral RNA.	5	No cytopathic effects or SARS-CoV-2 RNA in the cells and live trapped mosquitos was detected.
Xu, Yu, Ma et al.	COVID-19-like symptoms observed in Chinese tree shrews infected with SARS-CoV-2	2020-07-21	Journal article from Zoological Research	China	In vivo	Chinese tree shrews were orally, intranasally, and ocularly inoculated with 1x10^7 TCID50 of SARS-CoV-2. To assess susceptibility, viral RNA isolation, blood analysis, and pathogenesis were analysed.	1	Viral RNA in the lung and tissue samples, lung pathogenesis including pulmonary infiltrates and intestinal hemorrhage, and an overall increase in white blood cells, aspartate aminotransferase and blood urea nitrogen levels was detected.
Yan, Jiao, Liu et al.	ACE2 receptor usage reveals variation in susceptibility to SARS-CoV and SARS-CoV-2 infection among bat species	2021-03-01	Journal article from Nature Ecology & Evolution	China	In silico & In vitro	Based on the crystal structure of the hACE2:SARS-CoV-2 RBD critical residues were determined and compared to the ACE2 residues of different bat species. 293T cells expressing different bat ACE2 receptors were combined with a SARS-CoV-2 Fc fusion protein, pseudovirus, or live virus at an MOI of 0.01.	46	The ACE2 receptor of different bat species are able to bind to and allow entry of the SARS-CoV-2 as determined by immunofluorescence, flow cytometry, or luciferase.
Yu, Qi, Xu et al.	Age-related rhesus macaque models of COVID-19	2020-03-30	Short communication from Animal Models and Experimental Medicine	China	In vivo	Rhesus macaques were intratracheally inoculated with 1 x10^6 TCID50 of SARS-CoV-2. To assess susceptibility, clinical signs, viral RNA and infectious virus isolation, pathogenesis, blood analysis, and age differences were evaluated.	1	Weight loss and asthenia; viral RNA in nasal, throat, and anal swabs, and lung tissue; lung pathogenesis including pneumonia, lesions, and edema; changes in white blood cells counts; and antibodies through ELISA were detected. More severe infection was noted in older macaques.
Zhai, Sun, Yan et al.	Comparison of SARS-CoV-2 spike protein binding to ACE2 receptors from human, pets, farm animals, and putative intermediate hosts.	2020-07-16	Journal article from Journal of Virology	China	In silico & In vitro	Critical residues from the crystal structure of the hACE2:SARS-CoV-2 RBD were compared to the ACE2 residues of different animal species; the mutations present in the ACE2 residues were assessed. The ACE2 expression from dogs and pigs was evaluated from different tissue samples.	19	Species with similar homology to the hACE2 receptor could be susceptible to SARS-CoV-2. In dogs and pigs, ACE2 expression differs between tissues and the relative expression was greatest in kidney tissue.
Zhang, Li, Sun et al.	Evaluating angiotensin-converting enzyme 2-mediated SARS-CoV-2 entry across species	2021-02-19	Journal article from Journal of Biological Chemistry	China	In silico & In vitro	The sequence and critical residues of the hACE2 receptor were compared to the ACE2 receptors of different animals. The ACE2 receptors of different species were expressed on HEK293T cells and infected with SARS-CoV-2 at an MOI of 0.5.	11	Various species could be susceptible to SARS-CoV-2 as determined by immunofluorescence or western blotting. The Y217 mutation on the ACE2 receptor greatly impacts receptor binding.
Zhang, Zhang, Gao et al.	A serological survey of SARS-CoV-2 in cat in Wuhan	2020-09-17	Journal article from Emerging Microbes & Infections	China	Epidemiological	Cats in Wuhan were tested for the presence of SARS-CoV-2 by viral RNA isolation and serum analysis.	1	Antibodies against SARS-CoV-2 were detected through ELISA a neutralization and Western blot assay.
Zhao, Chen, Szabla et al.	Broad and Differential Animal Angiotensin-Converting Enzyme 2 Receptor Usage by SARS-CoV-2	2020-08-31	Journal article from Journal of Virology	China	In silico & In vitro	The hACE2:SARS-CoV-2 RBD was used as a template to model the ACE2:SARS-CoV-2 RBD of different animal species which the ACE2 critical residues were compared. 293T cells expressing the ACE2 receptor of different species were infected with a SARS-CoV-2 pseudovirus.	13	Based on the homology to the hACE2 receptor and luciferase expression various species may be susceptible to SARS-CoV-2.
Zhao, Wang, Kuang et al.	Susceptibility of tree shrew to SARS‑CoV‑2 infection	2020-09-29	Journal article from Scientific Reports	China	In vivo	Tree shrews were nasally infected with 10^6 PFU of SARS-CoV-2. To assess susceptibility, body temperature, viral RNA and infectious virus isolation, and pathogenesis was conducted.	1	Increased body temperature, viral RNA in blood and nasal, throat, and anal swabs; viral RNA and infectious virus in tissues; and pathogenesis in tissues were detected.
Zhou, Li, Liu et al.	Infection of bat and human intestinal organoids by SARS-CoV-2	2020-05-13	Letter from Nature Medicine	China	In vitro	Rhinolophus sinicus intestinal organoid cultures were infected with an MOI of 0.1 of SARS-CoV-2. To determine susceptibility, viral RNA and infectious virus isolation, pathogenesis, and ACE2 and TMPRSS2 expression were assessed.	1	Cytopathic effects, viral RNA, infectious virus, ACE2, and TMPRSS2 were detected in Rhinolophus sinicus cells.
Zhou, Yang, Wang et al.	A pneumonia outbreak associated with a new coronavirus of probable bat origin	2020-02-03	Journal article from Nature	China	In vitro	HeLa cells expressing the ACE2 receptor of human, Rhinolophus sinicus, civets, pigs, and mice were infected with SARS-CoV-2 at an MOI of 0.5.	4	Through immunofluorescence, SARS-CoV-2 could be detected in cells expressing the ACE2 receptor of different species.

## Sheet: Appendix S2
Animals species from sources
Class	Scientific name	Common name	Ahmed,Hasan, Siddiki et al.	Alexander, Schoeder, Brown et al.	Barr, Rynehart, Whitney et al.	Blanco, Hernandez-Alias, Cianferoni et al.	Bosco-Lauth, Hartwig, Porter et al.	Bouricha, Hakmi, Akachar et al.	Brooke & Prischi	Buonocore, Marino, Grimaldi et al.	Cao, Sun, Tian et al.	Chan, Zang, Yuan et al.	Chandrashekar, Liu, Martinot et al.	Chen, Guo, Pan et al.	Chen, Huang, Zhang et al.	Conceicao, Thakur, Human et al.	Damas, Hughes, Keough et al.	Deng, Bao, Gao et al.	Deng, Jin, Liu et al.	Fagre, Lewis, Eckley et al.	Fam, Vargas-Pinilla, Amorim et al.	Farnia, Aghajani, Farnia et al.	Francisco, Hernandez, Mead et al.	Frank, Enard & Boyd	Freuling, Breithaupt, Muller et al.	Fritz, Rosolen, Krafft et al.	Gao, Luan, Cui et al.	Gaudreault, Trujillo, Carossino et al.	Griffin, Chan, Mendoza et al.	Halfmann, Hatta, Chiba et al.	Hall, Knowles, Nashold et al.	Hartman, Nambulli, and McMillen et al.	Huang, Zhang, Pearce et al.	Huang, Vanlandingham, Bilyeu et al.	Imai, Iwatsuki-Horimoto, Hatta et al.	Ji, Wang, Zhao et al.	Kim, Kim, Kim et al.	Kumar, Pandey, Pareek et al.	Lam, Bordin, Waman et al.	Lee, Zhang, Chan et al.	Li, Qiao, Zhang et al.	Li, Wang, Tang et al.	Liu, Hu, Wang et al.	Liu, Tan, Niu et al.	Liu, Xiao, Wei et al.	Low-Gan, Huang, Warner et al.	Lu, Zhao, Yu et al.	Luan, Jin, Lu et al.	Luan, Lu, Jin et al.
Aves	Acanthisitta chloris	Rifleman
Actinopterygii	Acanthochromis polyacanthus	Spiny chromis damselfish															ü																ü						ü
Aves	Accipiter nisus	Eurasian sparrowhawk																																					ü
Mammalia	Acinonyx jubatus	Cheetah															ü							ü									ü					ü					ü
Mammalia	Acomys cahirinus	Cairo spiny mouse															ü
Insecta	Aedes aegypti	Yellow fever mosquito																																ü
Insecta	Aedes albopictus	Asian tiger mosquito																																ü
Insecta	Aedes spp.	Mosquito spp.
Mammalia	Ailuropoda melanoleuca	Giant panda									ü						ü		ü		ü			ü									ü					ü	ü				ü					ü
Mammalia	Ailurus fulgens styani	Red panda															ü		ü
Mammalia	Allactaga bullata	Gobi jerboa															ü
Reptilia	Alligator mississippiensis	American alligator															ü																ü
Reptilia	Alligator sinensis	Chinese alligator															ü																ü
Mammalia	Alouatta palliata	Mantled howler															ü
Aves	Amazona collaria	Yellow-billed amazon																																					ü
Chondrichthyes	Amblyraja radiata	Thorny Skate																															ü
Mammalia	Ammotragus lervia	Barbary sheep															ü
Actinopterygii	Amphilophus citrinellus	Midas cichlid																																					ü
Actinopterygii	Amphiprion ocellaris	Ocellaris clownfish															ü																ü						ü
Actinopterygii	Amphiprion percula	Orange clownfish																																					ü
Actinopterygii	Anabas testudineus	Climbing perch															ü																ü						ü
Actinopterygii	Anarrhichthys ocellatus	Wolf eel															ü																ü
Aves	Anas platyrhynchos	Mallard / Duck	ü			ü										ü	ü		ü														ü						ü									ü
Reptilia	Anolis carolinensis	Anole lizard															ü																ü						ü
Mammalia	Anoura caudifer	Tailed tailless bat															ü							ü
Mammalia	Anoura cultrata	Handley's tailless bat																						ü
Mammalia	Anoura geoffroyi	Geoffroy's tailless bat																						ü
Aves	Anser brachyrhynchus	Pink-footed goose																																					ü
Aves	Anser cygnoides	White Chinese geese / Domestic goose															ü		ü																				ü
Mammalia	Antilocapra americana	Pronghorn															ü
Aves	Antrostomus carolinensis	Chuck-will's-widow															ü
Mammalia	Antrozous pallidus	Pallid bat																						ü
Mammalia	Aotus nancymaae	Nancy Ma's night monkey									ü						ü				ü			ü									ü					ü	ü				ü					ü
Aves	Apaloderma vittatum	Bar-tailed trogon															ü
Mammalia	Apodemus agrarius	Striped field mouse
Mammalia	Apodemus chevrieri	Chevrier's field mouse
Mammalia	Apodemus draco	South China field mouse
Mammalia	Apodemus flavicollis	Yellow-necked mouse
Mammalia	Apodemus ilex	Apodemus ilex
Mammalia	Apodemus peninsulae	Korean field mouse
Mammalia	Apodemus sylvaticus	Wood mouse
Aves	Aptenodytes forsteri	Emperor penguin															ü																ü
Aves	Apteryx haastii	Great spotted kiwi																																					ü
Aves	Apteryx owenii	Little spotted kiwi																																					ü
Aves	Apteryx rowi	Okarito kiwi															ü																ü						ü
Aves	Aquila chrysaetos	Golden eagle															ü		ü														ü						ü
Actinopterygii	Archocentrus centrarchus	Flier cichlid															ü																ü
Mammalia	Arctocephalus gazella	Antarctic fur seal
Mammalia	Arctonyx collaris	Hog badger
Mammalia	Artibeus jamaicensis	Jamaican fruit-eating bat															ü							ü
Mammalia	Artibeus lituratus	Great fruit-eating bat																						ü
Mammalia	Artibeus phaeotis	Pygym fruit-eating bat																						ü
Mammalia	Artibeus watsoni	Thomas's fruit-eating bat																						ü
Mammalia	Arvicanthis niloticus	African grass rat																															ü
Mammalia	Aselliscus stoliczkanus	Stoliczka's trident bat
Actinopterygii	Astatotilapia calliptera	Eastern happy															ü																ü						ü
Actinopterygii	Astyanax mexicanus	Mexican tetra															ü																ü						ü
Mammalia	Ateles geoffroyi	Geoffroy's spider monkey															ü
Aves	Athene cunicularia	Burrowing owl															ü																ü						ü
Actinopterygii	Austrofundulus limnaeus	Annual killifish															ü
Aves	Aythya fuligula	Tufted duck		ü													ü																ü
Mammalia	Balaena mysticetus	Bowhead whale															ü
Mammalia	Balaenoptera acutorostrata	Minke whale									ü						ü							ü									ü					ü					ü					ü
Mammalia	Balaenoptera bonaerensis	Antarctic minke whale															ü
Mammalia	Balantiopteryx plicata	Gray sac-winged bat																						ü
Mammalia	Bandicota indica	Greater bandicoot rat
Mammalia	Beatragus hunteri	Hirola															ü
Actinopterygii	Betta splendens	Siamese fighting fish															ü																ü						ü
Mammalia	Bison bison	American bison															ü							ü									ü										ü
Mammalia	Bison bonasus	European bison
Actinopterygii	Boleophthalmus pectinirostris	Great blue-spotted mudskipper															ü																ü
Mammalia	Bos grunniens	Domestic yak																																					ü
Mammalia	Bos indicus	Zebu															ü				ü			ü									ü										ü
Mammalia	Bos indicus x Bos taurus	Hybrid Bos indicus x Bos taurus									ü						ü							ü									ü						ü				ü					ü
Mammalia	Bos mutus	Wild yak															ü				ü			ü									ü						ü				ü					ü
Mammalia	Bos taurus	Cattle	ü	ü						ü	ü					ü	ü		ü		ü			ü			ü						ü						ü		ü	ü	ü			ü		ü	ü
Mammalia	Bubalus bubalis	Water buffalo	ü													ü	ü				ü												ü										ü
Aves	Buceros rhinoceros	Rhinoceros hornbill															ü																ü
Reptilia	Bungarus multicinctus	Many-banded krait																																		ü
Aves	Calidris pugnax	Ruff															ü																ü						ü
Aves	Calidris pygmaea	Spoon-billed sandpiper																																					ü
Mammalia	Callicebus donacophilus	White-eared titi															ü
Mammalia	Callithrix jacchus	Common marmoset									ü	ü					ü				ü			ü									ü					ü	ü				ü				ü	ü	ü
Chondrichthyes	Callorhinchus milii	Australian ghostshark												ü			ü																ü						ü
Mammalia	Callorhinus ursinus	Northern fur seal									ü						ü							ü									ü										ü					ü
Aves	Calypte anna	Anna's hummingbird															ü																ü
Aves	Camarhynchus parvulus	Small tree finch															ü																ü
Mammalia	Camelus bactrianus	Bactrian camel		ü													ü				ü			ü									ü									ü	ü
Mammalia	Camelus dromedarius	Dromedary	ü	ü				ü									ü		ü		ü			ü									ü						ü				ü					ü	ü
Mammalia	Camelus ferus	Wild bactrian camel															ü				ü			ü									ü					ü					ü
Mammalia	Canis latrans	Coyote
Mammalia	Canis lupus	Wolf
Mammalia	Canis lupus dingo	Dingo						ü									ü							ü									ü						ü				ü
Mammalia	Canis lupus familiaris	Dog	ü	ü	ü	ü	ü	ü	ü	ü	ü				ü	ü	ü		ü		ü	ü		ü		ü	ü						ü					ü	ü		ü		ü		ü	ü		ü	ü
Mammalia	Canis mesomelas	Black-backed jackal																	ü
Mammalia	Capra aegagrus	Wild goat															ü
Mammalia	Capra hircus	Goat	ü	ü							ü					ü	ü				ü			ü			ü						ü						ü		ü	ü	ü			ü		ü
Mammalia	Caracal caracal	Caracal
Actinopterygii	Carassius auratus	Goldfish / Crucian															ü																ü
Aves	Cariama cristata	Red-legged seriema															ü
Mammalia	Carlito syrichta	Philippine tarsier															ü				ü												ü					ü	ü				ü
Mammalia	Carollia castanea	Chestnut short-tailed bat																						ü
Mammalia	Carollia perspicillata	Seba's short-tailed bat															ü							ü
Mammalia	Carollia sowelli	Short-tailed fruit bat																						ü
Mammalia	Catagonus wagneri	Chacoan peccary															ü																						ü
Aves	Cathartes aura	Turkey vulture																																														ü
Aves	Catharus ustulatus	Swainson's Thrush																															ü
Mammalia	Cavia porcellus	Guinea pig							ü							ü	ü		ü		ü			ü			ü												ü			ü	ü					ü	ü
Mammalia	Cavia tschudii	Montane guinea pig															ü
Mammalia	Cebus capucinus	Panamanian white-faced capuchin									ü						ü				ü			ü														ü	ü				ü					ü
Mammalia	Centronycteris centralis	Thomas's shaggy bat																						ü
Mammalia	Ceratotherium simum	White rhinoceros															ü		ü					ü									ü					ü					ü
Mammalia	Cercocebus atys	Sooty mangabey									ü						ü				ü			ü									ü					ü	ü				ü					ü
Mammalia	Cercopithecus aethiops	Grivet														ü
Aves	Chaetura pelagica	Chimney swift															ü																ü
Actinopterygii	Chanos chanos	Milkfish																															ü
Aves	Charadrius vociferus	Killdeer															ü																ü
Mammalia	Cheirogaleus medius	Fat-tailed dwarf lemur															ü
Reptilia	Chelonia mydas	Green turtle															ü																ü												ü			ü
Reptilia	Chelonoidis abingdonii	Pinta Island tortoise																															ü						ü
Mammalia	Chinchilla lanigera	Long-tailed chichilla									ü					ü	ü							ü									ü					ü	ü				ü					ü
Mammalia	Chiroderma salvini	Salvin's big-eyed bat																						ü
Mammalia	Chiroderma villosum	Hairy big-eyed bat																						ü
Aves	Chiroxiphia lanceolata	Lance-tailed manakin																															ü
Aves	Chlamydotis macqueenii	MacQueen's bustard															ü																ü
Mammalia	Chlorocebus aethiops	Grivet									ü																																					ü
Mammalia	Chlorocebus sabaeus	Green monkey / Vervet									ü						ü				ü			ü								ü	ü					ü	ü		ü		ü					ü
Mammalia	Choloepus hoffmanni	Hoffmann's two-toed sloth															ü																						ü
Reptilia	Chrysemys picta	Painted turtle															ü																ü						ü						ü			ü
Mammalia	Chrysochloris asiatica	Cape golden mole															ü							ü									ü										ü
Mammalia	Chrysocyon brachyurus	Maned wolf															ü
Aves	Chrysolophus pictus	Golden pheasant																																					ü
Mammalia	Civettictis civetta	African civet				ü
Actinopterygii	Clupea harengus	Atlantic herring															ü																ü						ü
Mammalia	Coleura afra	African sheath-tailed bat																						ü
Aves	Colius striatus	Speckled mousebird
Mammalia	Colobus angolensis	Angola colobus															ü																						ü
Aves	Columba livia	Rock dove / Pigeon	ü														ü
Mammalia	Condylura cristata	Star-nosed mole															ü							ü									ü										ü
Aves	Corapipo altera	White-ruffed manakin															ü																ü
Aves	Corvus brachyrhynchos	American crow															ü																ü
Aves	Corvus cornix	Hooded crow															ü																ü
Aves	Corvus moneduloides	New Caledonian crow	ü														ü																ü
Actinopterygii	Cottoperca gobio	Channel bull blenny															ü																ü						ü
Aves	Coturnix coturnix	Common quail														ü
Aves	Coturnix japonica	Japanese quail	ü														ü																ü						ü
Mammalia	Craseonycteris thonglongyai	Kitti's hog-nosed bat																						ü
Mammalia	Cricetomys gambianus	Gambian pouched rat															ü
Mammalia	Cricetulus griseus	Chinese hamster							ü							ü	ü				ü												ü					ü	ü				ü		ü	ü		ü	ü
Mammalia	Crocidura attenuata	Asian gray shrew
Reptilia	Crocodylus porosus	Saltwater crocodile															ü																ü						ü
Mammalia	Crocuta crocuta	Spotted hyena																																				ü
Mammalia	Cryptoprocta ferox	Fossa															ü
Mammalia	Ctenodactylus gundi	Common gundi															ü
Mammalia	Ctenomys sociabilis	Social tudo-tuco															ü
Aves	Cuculus canorus	Common cuckoo															ü
Insecta	Culex quinquefasciatus	Southern house mosquito																																ü
Insecta	Culex spp.	Mosquito spp.
Aves	Cyanistes caeruleus	Eurasian blue tit															ü																ü						ü
Aves	Cygnus atratus	Black swan																															ü
Actinopterygii	Cynoglossus semilaevis	Tongue sole															ü																ü						ü
Mammalia	Cynopterus brachyotis	Lesser short-nosed fruit bat															ü
Mammalia	Cynopterus sphinx	Greater short-nosed fruit bat															ü							ü
Actinopterygii	Cyprinodon variegatus	Sheepshead minnow															ü																ü						ü
Actinopterygii	Cyprinus carpio	Common carp																																					ü
Actinopterygii	Danio rerio	Zebrafish															ü																ü						ü
Mammalia	Dasyprocta punctata	Central American agouti															ü
Mammalia	Dasypus novemcinctus	Nine-banded armadillo															ü							ü									ü						ü				ü
Mammalia	Daubentonia madagascariensis	Aye-aye															ü
Mammalia	Delphinapterus leucas	Beluga whale									ü						ü							ü			ü						ü										ü					ü
Actinopterygii	Denticeps clupeoides	Denticle herring															ü																ü						ü
Mammalia	Desmodus rotundus	Common vampire bat															ü				ü			ü									ü										ü					ü
Mammalia	Dicerorhinus sumatrensis	Sumatran rhinoceros															ü
Mammalia	Diceros bicornis	Black rhinoceros															ü
Mammalia	Dipodomys ordii	Ord's kangaroo rat									ü						ü				ü			ü			ü						ü					ü	ü				ü					ü	ü
Mammalia	Dipodomys stephensi	Stephens's kangaroo rat															ü
Mammalia	Dobsonia viridis	Greenish naked-backed fruit bat																						ü
Mammalia	Dolichotis patagonum	Pantagonian mara															ü
Aves	Dromaius novaehollandiae	Emu															ü																						ü
Actinopterygii	Echeneis naucrates	Live sharksucker															ü																ü						ü
Mammalia	Echinops telfairi	Lesser hedgehog tenrec															ü							ü									ü						ü				ü
Aves	Egretta garzetta	Little egret															ü
Mammalia	Eidolon helvum	Straw-colored fruit bat															ü							ü
Mammalia	Elaphurus davidianus	Pere David's deer															ü
Actinopterygii	Electrophorus electricus	Electric eel															ü																ü						ü
Mammalia	Elephantulus edwardii	Cape elephant shrew															ü				ü			ü									ü										ü
Mammalia	Ellobius lutescens	Transcaucasian mole vole															ü
Mammalia	Emballonura alecto	Small Asian sheath-tailed bat																						ü
Aves	Empidonax traillii	Willow flycatcher															ü																ü
Mammalia	Enchisthenes hartii	Velvety fruit-eating bat																						ü
Mammalia	Enhydra lutris	Sea otter															ü				ü			ü									ü										ü					ü
Mammalia	Eonycteris spelaea	Lesser dawn bat															ü							ü
Mammalia	Eothenomys miletus	Yunnan red-backed vole
Mammalia	Epomophorus labiatus	Ethiopian epauletted fruit bat
Mammalia	Epomophorus wahlbergi	Wahlberg's epauletted fruit bat																						ü
Mammalia	Eptesicus brasiliensis	Brazilian brown bat																						ü
Mammalia	Eptesicus fuscus	Big brown bat															ü							ü							ü		ü										ü
Mammalia	Equus asinus	Donkey	ü														ü																ü						ü			ü	ü			ü
Mammalia	Equus caballus	Horse	ü	ü				ü		ü	ü					ü	ü		ü		ü			ü									ü					ü	ü		ü	ü	ü			ü		ü	ü
Mammalia	Equus przewalskii	Przewalski's horse						ü									ü				ü												ü					ü					ü
Mammalia	Erinaceus amurensis	Amur hedgehog
Mammalia	Erinaceus europaeus	European hedgehog									ü						ü				ü			ü									ü			ü			ü				ü					ü	ü
Actinopterygii	Erpetoichthys calabaricus	Reedfish															ü																ü						ü
Mammalia	Erythrocebus patas	Patas monkey															ü
Aves	Erythrura gouldiae	Gouldian finch																																					ü
Mammalia	Eschrichtius robustus	Gray whale															ü
Actinopterygii	Esox lucius	Northern pike															ü																ü						ü
Actinopterygii	Etheostoma spectabile	Orangethroat darter																															ü
Mammalia	Eubalaena japonica	North Pacific right whale
Mammalia	Eulemur flavifrons	Blue-eyed black lemur															ü
Mammalia	Eumetopias jubatus	Steller sea lion															ü				ü			ü									ü					ü					ü
Aves	Eurypyga helias	Sunbittern															ü																ü
Aves	Falco cherrug	Saker falcon															ü																ü
Aves	Falco peregrinus	Peregrine falcon															ü
Mammalia	Felis catus	Cat	ü	ü		ü	ü	ü	ü	ü	ü				ü	ü	ü		ü		ü	ü		ü		ü	ü	ü		ü			ü					ü	ü		ü	ü	ü		ü	ü		ü	ü
Mammalia	Felis silvestris	European wildcat
Aves	Ficedula albicollis	Collared flycatcher															ü																ü						ü
Mammalia	Fukomys damarensis	Damaraland mole-rat															ü							ü									ü					ü	ü				ü
Aves	Fulmarus glacialis	Northern fulmar															ü																ü
Actinopterygii	Fundulus heteroclitus	Mummichog															ü																ü						ü
Actinopterygii	Gadus morhua	Atlantic cod															ü																ü						ü
Mammalia	Galeopterus variegatus	Sunda flying lemur															ü
Aves	Gallus gallus	Red junglefowl / Chicken	ü	ü	ü	ü										ü	ü		ü														ü			ü			ü		ü	ü				ü		ü
Actinopterygii	Gambusia affinis	Mosquitofish																																					ü
Actinopterygii	Gasterosteus aculeatus	Three-spined stickleback																																					ü
Aves	Gavia stellata	Red-throated loon															ü																ü
Reptilia	Gavialis gangeticus	Gharial															ü																ü
Reptilia	Gekko japonicus	Schlegel's Japanese gecko															ü																ü
Aves	Geospiza fortis	Medium ground finch															ü
Amphibia	Geotrypetes seraphini	Gaboon caecilian																															ü
Mammalia	Giraffa camelopardalis	Giraffe
Mammalia	Giraffa tippelskirchi	Masai giraffe															ü
Mammalia	Globicephala melas	Long-finned pilot whale															ü							ü									ü										ü
Mammalia	Glossophaga commissarisi	Commissaris's long-tongued bat																						ü
Mammalia	Glossophaga soricina	Pallas's long-tongued bat																						ü
Reptilia	Gopherus evgoodei	Thornscrub tortoise															ü																ü
Mammalia	Gorilla gorilla	Western gorilla						ü									ü				ü			ü									ü					ü	ü				ü		ü			ü
Actinopterygii	Gouania willdenowi	Blunt-snouted clingfish															ü																ü						ü
Mammalia	Grammomys surdaster	African woodland thicket rat															ü																ü										ü
Mammalia	Graphiurus murinus	Woodland dormouse															ü
Mammalia	Gulo gulo	Wolverine															ü
Aves	Haliaeetus albicilla	White-tailed eagle															ü																ü
Aves	Haliaeetus leucocephalus	Bald eagle															ü																ü
Mammalia	Halichoerus grypus	Gray seal
Actinopterygii	Haplochromis burtoni	Burton's mouthbrooder															ü																ü						ü
Mammalia	Helogale parvula	Common dwarf mongoose															ü
Mammalia	Hemitragus hylocrius	Nilgiri tahr															ü
Mammalia	Hemitragus jemlahicus	Himalayan tahr
Mammalia	Heterocephalus glaber	Naked mole-rat									ü						ü							ü									ü					ü	ü				ü					ü	ü
Mammalia	Heterohyrax brucei	Yellow-spotted rock hyrax															ü
Actinopterygii	Hippocampus comes	Tiger tail seahorse															ü																ü						ü
Mammalia	Hippopotamus amphibius	Hippopotamus															ü
Mammalia	Hipposideros armiger	Great roundleaf bat															ü				ü			ü									ü										ü
Mammalia	Hipposideros caffer	Sundevall's roundleaf bat
Mammalia	Hipposideros galeritus	Cantor's roundleaf bat															ü							ü
Mammalia	Hipposideros pratti	Pratt's roundleaf bat															ü							ü
Mammalia	Hippotragus niger	Sable antelope
Actinopterygii	Hucho hucho	Huchen																																					ü
Mammalia	Hyaena hyaena	Striped hyena															ü
Mammalia	Hydrochoerus hydrochaeris	Capybara															ü
Mammalia	Hydropotes inermis	Water deer
Mammalia	Hylobates moloch	Silvery gibbon						ü																									ü					ü
Mammalia	Hylonycteris underwoodi	Underwood's long-tongued bat																						ü
Mammalia	Hypsugo savii	Savi's pipistrelle
Mammalia	Hystrix cristata	Crested porcupine															ü		ü
Actinopterygii	Ictalurus punctatus	Channel catfish															ü																ü						ü
Mammalia	Ictidomys tridecemlineatus	Thirteen-lined ground squirrel	ü								ü						ü							ü									ü					ü	ü				ü					ü	ü
Mammalia	Indri indri	Indri															ü
Mammalia	Inia geoffrensis	Amazon river dolphin
Mammalia	Jaculus jaculus	Lesser Egyptian jerboa															ü							ü									ü					ü	ü				ü
Aves	Junco hyemalis	Dark-eyed junco																																					ü
Mammalia	Kerivoula pellucida	Clear-winged woolly bat																						ü
Mammalia	Kobus ellipsiprymnus	Waterbuck
Mammalia	Kogia breviceps	Pygmy sperm whale
Actinopterygii	Kryptolebias marmoratus	Mangrove rivulus															ü																ü						ü
Actinopterygii	Labrus bergylta	Ballan wrasse															ü																ü						ü
Mammalia	Lagenorhynchus obliquidens	Pacific white-sided dolphin															ü				ü			ü									ü										ü
Mammalia	Lama glama	Llama
Actinopterygii	Larimichthys crocea	Large yellow croaker															ü																ü						ü
Mammalia	Lasiopodomys gregalis	Narrow-headed vole
Mammalia	Lasiurus borealis	Eastern red bat																						ü
Mammalia	Lasiurus cinereus	Hoary bat																						ü
Actinopterygii	Lates calcarifer	Barramundi															ü																ü						ü
Coelacanthimorpha	Latimeria chalumnae	West Indian Ocean coelacanth															ü																ü						ü
Mammalia	Leopardus geoffroyi	Geoffroy's cat
Mammalia	Leopardus pardalis	Ocelot
Mammalia	Leopardus tigrinus	Oncilla
Mammalia	Leopardus wiedii	Margay
Aves	Lepidothrix coronata	Blue-crowned manakin															ü																ü						ü
Actinopterygii	Lepisosteus oculatus	Spotted gar															ü																ü						ü
Mammalia	Leptonychotes weddellii	Weddell seal																						ü
Aves	Leptosomus discolor	Cuckoo roller															ü
Mammalia	Lepus americanus	Snowshoe hare															ü
Mammalia	Lepus granatensis	Granada hare
Mammalia	Lipotes vexillifer	Baiji									ü						ü				ü			ü									ü					ü					ü					ü
Mammalia	Lonchophylla robusta	Orange nectar bat																						ü
Aves	Lonchura striata	White-rumped munia															ü																ü						ü
Mammalia	Lontra canadensis	North American river otter																															ü
Mammalia	Loxodonta africana	African elephant	ü								ü						ü							ü									ü						ü				ü					ü	ü
Mammalia	Lycaon pictus	African wild dog
Mammalia	Lynx canadensis	Canadian lynx															ü							ü									ü					ü	ü				ü
Mammalia	Lynx lynx	Eurasian lynx
Mammalia	Lynx pardinus	Iberian lynx																																				ü										ü
Mammalia	Lynx rufus	Bobcat
Mammalia	Macaca fascicularis	Crab-eating macaque / Cynomologus macaque							ü		ü						ü				ü			ü			ü						ü					ü	ü		ü		ü			ü	ü	ü
Mammalia	Macaca mulatta	Rhesus macaque	ü	ü							ü	ü	ü				ü	ü	ü		ü			ü			ü						ü					ü	ü				ü			ü	ü	ü	ü
Mammalia	Macaca nemestrina	Southern pig-tailed macaque									ü						ü				ü			ü									ü					ü	ü				ü		ü			ü
Mammalia	Macroglossus sobrinus	Long-tongued fruit bat															ü							ü
Aves	Manacus vitellinus	Golden-collared manakin															ü																ü						ü
Mammalia	Mandrillus leucophaeus	Drill									ü						ü				ü			ü			ü						ü						ü				ü					ü
Mammalia	Mandrillus sphinx	Mandrill																																				ü
Mammalia	Manis javanica	Sunda pangolin / Malayan pangolin	ü	ü												ü	ü		ü		ü			ü									ü			ü		ü				ü	ü		ü	ü		ü	ü
Mammalia	Manis pentadactyla	Chinese pangolin															ü
Mammalia	Marmota flaviventris	Yellow-bellied marmot															ü				ü			ü									ü					ü					ü
Mammalia	Marmota marmota	Alpine marmot															ü				ü			ü									ü			ü		ü	ü				ü
Mammalia	Martes flavigula	Yellow-throated marten																	ü
Mammalia	Martes pennanti	Fisher
Actinopterygii	Mastacembelus armatus	Zig-zag eel															ü																ü						ü
Mammalia	Mastomys coucha	Southern multimammate mouse															ü							ü									ü										ü
Actinopterygii	Maylandia zebra	Zebra mbuna															ü																ü						ü
Mammalia	Megaderma lyra	Indian false vampire															ü							ü
Mammalia	Megaptera novaeangliae	Humpback whale
Aves	Meleagris gallopavo	Wild turkey	ü													ü	ü																ü						ü									ü
Mammalia	Mellivora capensis	Honey badger															ü
Mammalia	Melogale moschata	Chinese ferret badger
Aves	Melopsittacus undulatus	Budgerigar															ü																ü						ü
Mammalia	Mephitis mephitis	Striped skunk																					ü
Mammalia	Meriones meridianus	Midday jird
Mammalia	Meriones unguiculatus	Mongolian gerbil															ü																						ü
Aves	Merops nubicus	Northern carmine bee-eater															ü																ü
Aves	Mesitornis unicolor	Brown mesite															ü																ü
Mammalia	Mesocricetus auratus	Golden hamster		ü				ü			ü	ü				ü	ü							ü			ü						ü		ü			ü	ü	ü			ü			ü		ü	ü
Mammalia	Mesoplodon bidens	Sowerby's beaked whale															ü
Amphibia	Microcaecilia unicolor	Tiny cayenne caecilian															ü																ü
Mammalia	Microcebus murinus	Gray mouse lemur															ü				ü			ü									ü						ü				ü
Mammalia	Microgale talazaci	Talazac's shrew tenrec															ü
Mammalia	Micronycteris hirsuta	Hairy big-eared bat															ü							ü
Mammalia	Micronycteris microtis	Common big-eared bat																						ü
Mammalia	Micronycteris schmidtorum	Schmidts's big-eared bat																						ü
Mammalia	Microtus agrestis	Field vole
Mammalia	Microtus arvalis	Common vole
Mammalia	Microtus ochrogaster	Prairie vole															ü							ü									ü					ü	ü				ü
Mammalia	Miniopterus natalensis	Natal long-fingered bat															ü				ü			ü									ü										ü
Mammalia	Miniopterus schreibersii	Schreibers' long-fingered bat															ü							ü
Mammalia	Mirounga angustirostris	Northern elephant seal															ü
Mammalia	Mirounga leonina	Southern elephant seal																															ü
Mammalia	Mirza coquereli	Coquerel's giant mouse lemur															ü
Actinopterygii	Mola mola	Ocean sunfish																																					ü
Mammalia	Molossus molossus	Velvety free-tailed bat															ü
Mammalia	Monodelphis domestica	Gray short-tailed opossum															ü							ü									ü						ü				ü					ü
Mammalia	Monodon monoceros	Narwhal															ü							ü									ü										ü
Actinopterygii	Monopterus albus	Asian swamp eel															ü																						ü
Mammalia	Mormoops blainvillei	Antillean ghost-faced bat															ü							ü
Mammalia	Moschus moschiferus	Siberian musk deer															ü																						ü
Mammalia	Mungos mungo	Banded mongoose															ü
Mammalia	Murina aurata	Little tube-nosed bat																						ü
Mammalia	Murina feae	Little tube-nosed bat															ü
Mammalia	Mus bufo	Toad mouse
Mammalia	Mus caroli	Ryukyu mouse															ü				ü			ü									ü						ü				ü
Mammalia	Mus cervicolor	Fawn-colored mouse
Mammalia	Mus musculus	House mouse	ü	ü		ü			ü	ü	ü	ü				ü	ü		ü		ü			ü									ü						ü		ü	ü	ü		ü	ü		ü	ü
Mammalia	Mus pahari	Graidner's shrewmouse															ü				ü			ü									ü						ü				ü
Mammalia	Mus spicilegus	Steppe mouse																																					ü
Mammalia	Mus spretus	Algerian mouse															ü																						ü
Mammalia	Mustela erminea	Stoat															ü		ü					ü									ü					ü					ü					ü	ü
Mammalia	Mustela kathiah	Yellow-bellied weasel
Mammalia	Mustela lutreola	European mink															ü		ü
Mammalia	Mustela lutreola biedermanni	Mink	ü																																								ü
Mammalia	Mustela nigripes	Black-footed ferret															ü
Mammalia	Mustela putorius	European polecat
Mammalia	Mustela putorius furo	Ferret		ü		ü			ü		ü	ü				ü	ü		ü		ü			ü			ü						ü				ü	ü	ü		ü		ü			ü		ü	ü
Mammalia	Mustela sibirica	Siberian weasel
Mammalia	Myocastor coypus	Coypu															ü
Mammalia	Myodes glareolus	Bank vole
Mammalia	Myodes rufocanus	Grey red-backed vole
Mammalia	Myodes rutilus	Northern red-backed vole
Mammalia	Myotis brandtii	Brandt's bat															ü				ü			ü									ü										ü					ü
Mammalia	Myotis daubentonii	Daubenton's bat								ü														ü
Mammalia	Myotis davidii	David's myotis															ü				ü			ü									ü										ü
Mammalia	Myotis keaysi	Hairy-legged myotis																						ü
Mammalia	Myotis lucifugus	Little brown bat									ü					ü	ü				ü			ü									ü					ü	ü				ü					ü
Mammalia	Myotis myotis	Greater mouse-eared bat															ü							ü
Mammalia	Myotis ricketti	Rickett's big-footed bat
Mammalia	Myotis riparius	Riparian myotis																						ü
Mammalia	Myotis tricolor	Cape hairy bat																						ü
Actinopterygii	Myripristis murdjan	Pinecone soldierfish															ü																ü						ü
Mammalia	Myrmecophaga tridactyla	Giant anteater															ü
Reptilia	Naja atra	Chinese cobra																																		ü
Mammalia	Nanger dama	Dama gazelle															ü
Mammalia	Nannospalax galili	Spalax															ü																ü						ü				ü
Amphibia	Nanorana parkeri	High Himalaya frog	ü														ü																ü
Mammalia	Nasalis larvatus	Proboscis monkey															ü
Mammalia	Neofelis diardi	Sunda clouded leopard															ü
Mammalia	Neofelis nebulosa	Clouded leopard															ü
Actinopterygii	Neogobius melanostomus	Round goby																																					ü
Actinopterygii	Neolamprologus brichardi	Lyretail cichlid																															ü						ü
Mammalia	Neomonachus schauinslandi	Hawaiian monk seal									ü						ü							ü									ü										ü					ü
Aves	Neopelma chrysocephalum	Saffron-crested Tyrant-manakin															ü																ü
Mammalia	Neophocaena asiaeorientalis	Narrow-ridged finless porpoise									ü						ü							ü									ü										ü					ü
Mammalia	Neoromicia capensis	Cape serotine
Mammalia	Neoromicia nana	Banana pipistrelle																						ü
Mammalia	Neovison vison	American mink															ü																						ü
Aves	Nestor notabilis	Kea
Aves	Nipponia nippon	Crested ibis												ü			ü																ü
Mammalia	Niviventer confucianus	Chinese white-bellied rat
Mammalia	Niviventer eha	Smoke-bellied rat
Mammalia	Niviventer niviventer	Niviventer
Mammalia	Noctilio leporinus	Greater bulldog bat															ü							ü
Mammalia	Nomascus leucogenys	Northern white-cheeked gibbon						ü			ü						ü							ü									ü					ü	ü		ü		ü					ü
Mammalia	Notamacropus eugenii	Tammar wallaby																																					ü
Reptilia	Notechis scutatus	Tiger snake															ü																						ü
Actinopterygii	Nothobranchius furzeri	Turquoise killfish															ü																ü
Aves	Nothoprocta perdicaria	Chilean tinamou															ü																ü						ü
Actinopterygii	Notothenia coriiceps	Black rockcod															ü																ü
Aves	Numida meleagris	Helmeted guineafowl															ü																ü						ü
Mammalia	Nyctereutes procyonoides	Raccoon dog									ü														ü								ü															ü	ü
Mammalia	Nycteris thebaica	Egyptian slit-faced bat
Mammalia	Nycticebus pygmaeus	Pygmy slow loris
Mammalia	Nycticeius humeralis	Evening bat
Mammalia	Ochotona princeps	American pika															ü							ü									ü					ü	ü				ü
Mammalia	Octodon degus	Common degu															ü							ü									ü					ü	ü				ü
Mammalia	Odobenus rosmarus	Walrus															ü							ü									ü										ü
Mammalia	Odocoileus hemionus	Mule deer
Mammalia	Odocoileus virginianus	White-tailed deer															ü							ü									ü										ü
Mammalia	Okapia johnstoni	Okapi															ü
Actinopterygii	Oncorhynchus mykiss	Rainbow trout															ü																ü
Mammalia	Ondatra zibethicus	Muskrat															ü
Reptilia	Ophiophagus hannah	King cobra																																											ü			ü
Aves	Opisthocomus hoazin	Hoatzin															ü																ü
Mammalia	Orcinus orca	Killer whale															ü							ü									ü										ü
Actinopterygii	Oreochromis aureus	Blue tilapia															ü																ü						ü
Actinopterygii	Oreochromis niloticus	Nile tilapia															ü																ü						ü
Mammalia	Ornithorhynchus anatinus	Platypus															ü							ü									ü						ü				ü					ü	ü
Mammalia	Orycteropus afer	Aardvark															ü							ü									ü										ü
Mammalia	Oryctolagus cuniculus	European rabbit	ü					ü	ü	ü	ü	ü				ü	ü		ü		ü			ü			ü						ü					ü	ü			ü	ü			ü		ü	ü
Mammalia	Oryx dammah	Scimitar oryx															ü
Actinopterygii	Oryzias llatipes	Japanese rice fish																																					ü
Actinopterygii	Oryzias melastigma	Marine medaka															ü																ü						ü
Mammalia	Otolemur garnettii	Northern greater galago									ü						ü				ü			ü									ü						ü				ü					ü
Mammalia	Ovis aries	Sheep	ü	ü				ü		ü	ü					ü	ü		ü		ü			ü			ü						ü						ü		ü	ü	ü			ü		ü	ü
Aves	Oxyura jamaicensis	Ruddy duck																															ü
Mammalia	Paguma larvata	Masked palm civet	ü								ü			ü		ü	ü		ü		ü			ü									ü					ü			ü	ü						ü	ü
Mammalia	Pan paniscus	Bonobo						ü			ü						ü				ü			ü			ü						ü					ü	ü				ü					ü
Mammalia	Pan troglodytes	Chimpanzee									ü						ü				ü			ü			ü						ü					ü	ü		ü		ü					ü	ü
Actinopterygii	Pangasianodon hypophthalmus	Iridescent shark															ü																ü
Mammalia	Panthera leo	Lion		ü																																		ü
Mammalia	Panthera onca	Jaguar															ü
Mammalia	Panthera pardus	Leopard															ü							ü									ü					ü	ü				ü
Mammalia	Panthera tigris	Tiger	ü	ü				ü									ü		ü		ü			ü									ü					ü	ü				ü
Mammalia	Panthera uncia	Snow leopard
Reptilia	Pantherophis guttatus	Corn snake																															ü
Mammalia	Pantholops hodgsonii	Tibetan antelope															ü
Mammalia	Papio anubis	Olive baboon									ü						ü				ü			ü									ü					ü	ü				ü					ü	ü
Mammalia	Paradoxurus hermaphroditus	Asian palm civet															ü
Actinopterygii	Paralichthys olivaceus	Bastard halibut															ü																ü
Actinopterygii	Parambassis ranga	Indian glassy fish															ü																ü						ü
Actinopterygii	Paramormyrops kingsleyae	Elephantfish															ü																						ü
Aves	Parus major	Great tit															ü																ü						ü
Aves	Pavo cristatus	Indian peafowl																	ü																				ü
Aves	Pelecanus crispus	Dalmatian pelican															ü
Reptilia	Pelodiscus sinensis	Chinese softshell turtle															ü																ü						ü						ü			ü
Actinopterygii	Perca flavescens	Yellow perch															ü																ü
Actinopterygii	Periophthalmus magnuspinnatus	Periophthalmus magnuspinnatus																																					ü
Mammalia	Perognathus longimembris	Little pocket mouse															ü
Mammalia	Peromyscus leucopus	White-footed mouse															ü							ü									ü										ü
Mammalia	Peromyscus maniculatus	North American deer mouse															ü			ü				ü					ü				ü					ü	ü				ü
Mammalia	Petromus typicus	Dassie rat															ü
Aves	Phaethon lepturus	White-tailed tropicbird															ü																ü
Aves	Phalacrocorax carbo	Great cormorant															ü
Mammalia	Phascolarctos cinereus	Koala															ü							ü															ü				ü
Aves	Phasianus colchicus	Common pheasant															ü																ü						ü
Mammalia	Phataginus tricuspis	White-bellied pangolin															ü
Mammalia	Phoca vitulina	Harbor seal															ü							ü									ü										ü
Mammalia	Phocoena phocoena	Harbour porpoise															ü
Mammalia	Phocoena sinus	Vaquita																															ü
Mammalia	Phodopus campbelli	Campbell's dwarf hamster						ü			ü																																					ü	ü
Mammalia	Phyllostomus discolor	Pale spear-nosed bat															ü				ü			ü									ü										ü
Mammalia	Phyllostomus hastatus	Greater spear-nosed bat																						ü
Mammalia	Physeter catodon	Sperm whale									ü						ü										ü						ü					ü	ü				ü					ü
Mammalia	Piliocolobus tephrosceles	Ugandan red colobus															ü				ü												ü					ü	ü				ü
Mammalia	Pipistrellus abramus	Japanese house bat									ü																																					ü
Mammalia	Pipistrellus javanicus	Java pipistrelle																						ü
Mammalia	Pipistrellus kuhlii	Kuhl's pipistrelle															ü
Mammalia	Pipistrellus pipistrellus	Common pipistrelle															ü							ü
Aves	Pipra filicauda	Wire-tailed manakin															ü																ü
Mammalia	Pithecia pithecia	White-faced saki															ü
Mammalia	Platanista minor	Indus River dolphin
Mammalia	Platyrrhinus helleri	Heller's broad-nosed bat																						ü
Mammalia	Platyrrhinus vittatus	Greater broad-nosed bat																						ü
Actinopterygii	Poecilia formosa	Amazon molly															ü																ü						ü
Actinopterygii	Poecilia latipinna	Sailfin molly															ü																ü						ü
Actinopterygii	Poecilia mexicana	Shortfin molly															ü																ü						ü
Actinopterygii	Poecilia reticulata	Guppy															ü																ü						ü
Reptilia	Pogona vitticeps	Central bearded dragon															ü																ü						ü
Mammalia	Pongo abelii	Sumatran orangutan						ü			ü						ü							ü			ü						ü					ü	ü		ü		ü					ü	ü
Mammalia	Pontoporia blainvillei	La Plata dolphin
Mammalia	Prionailurus bengalensis	Leopard cat																	ü
Mammalia	Prionailurus iriomotensis	Iriomote cat
Mammalia	Procavia capensis	Rock hyrax															ü																						ü
Mammalia	Procyon lotor	Raccoon									ü												ü																									ü	ü
Mammalia	Prolemur simus	Greater bamboo lemur																																					ü
Mammalia	Propithecus coquereli	Coquerel's sifaka									ü						ü				ü			ü									ü					ü	ü				ü					ü
Reptilia	Protobothrops mucrosquamatus	Brown spotted pit viper												ü			ü																ü
Mammalia	Psammomys obesus	Fat sand rat															ü
Reptilia	Pseudonaja textilis	Eastern brown snake															ü																ü						ü
Aves	Pseudopodoces humilis	Ground tit															ü																ü
Aves	Pterocles gutturalis	Yellow-throated sandgrouse															ü
Mammalia	Pteronotus davyi	Davy's naked-backed bat
Mammalia	Pteronotus parnellii	Parnell's mustached bat															ü							ü
Mammalia	Pteronura brasiliensis	Giant otter															ü
Mammalia	Pteropus alecto	Black flying fox															ü				ü			ü									ü										ü
Mammalia	Pteropus giganteus	Indian fying fox
Mammalia	Pteropus lylei	Lyle's flying fox																						ü
Mammalia	Pteropus vampyrus	Large flying fox	ü													ü	ü				ü			ü									ü						ü				ü					ü	ü
Mammalia	Puma concolor	Cougar															ü							ü									ü					ü					ü
Mammalia	Puma yagouaroundi	Jaguarundi
Actinopterygii	Pundamilia nyererei	Cichlid															ü																ü						ü
Mammalia	Pygathrix nemaeus	Red-shanked douc															ü
Actinopterygii	Pygocentrus nattereri	Red-bellied piranha															ü																ü						ü
Aves	Pygoscelis adeliae	Adelie penguin															ü																ü
Reptilia	Python bivittatus	Burmese python															ü																ü
Mammalia	Rangifer tarandus	Reindeer															ü
Mammalia	Rattus argentiventer	Ricefield rat
Mammalia	Rattus flavipectus	Yellow-breasted rat
Mammalia	Rattus losea	Lesser ricefield rat
Mammalia	Rattus nitidus	Himalayan field rat
Mammalia	Rattus norvegicus	Brown rat	ü			ü			ü		ü	ü				ü	ü		ü		ü			ü									ü						ü		ü	ü	ü					ü	ü
Mammalia	Rattus rattus	Black rat																															ü
Mammalia	Rattus tanezumi	Tanezumi rat
Mammalia	Rhabdomys pumilio	Four-striped grass mouse
Amphibia	Rhinatrema bivittatum	Two-lined caecilian															ü																ü
Mammalia	Rhinolophus affinis	Intermediate horseshoe bat	ü
Mammalia	Rhinolophus alcyone	Halcyon horseshoe bat																																														ü
Mammalia	Rhinolophus blasii	Blasius's horseshoe bat
Mammalia	Rhinolophus ferrumequinum	Greater horseshoe bat	ü					ü		ü	ü						ü							ü									ü						ü									ü	ü
Mammalia	Rhinolophus landeri	Lander's horseshoe bat																																														ü
Mammalia	Rhinolophus macrotis	Big-eared horseshoe bat						ü			ü													ü																				ü				ü	ü
Mammalia	Rhinolophus monoceros	Formosan lesser horseshoe bat
Mammalia	Rhinolophus pearsonii	Pearson's horseshoe bat	ü														ü							ü																					ü			ü	ü
Mammalia	Rhinolophus pusillus	Least horseshoe bat														ü								ü																								ü
Mammalia	Rhinolophus rex	King horseshoe bat
Mammalia	Rhinolophus sinicus	Chinese rufous horseshoe bat	ü	ü				ü			ü	ü		ü			ü							ü									ü			ü					ü	ü			ü	ü		ü	ü
Mammalia	Rhinolophus thomasi	Thomas's horseshoe bat
Mammalia	Rhinopithecus bieti	Black snub-nosed monkey									ü													ü															ü				ü
Mammalia	Rhinopithecus roxellana	Golden snub-nosed monkey									ü						ü				ü			ü			ü						ü					ü	ü				ü					ü	ü
Mammalia	Rhizomys sinensis	Chinese bamboo rat																	ü
Mammalia	Rhynchonycteris naso	Proboscis bat																						ü
Mammalia	Rousettus aegyptiacus	Egyptian rousette															ü				ü			ü									ü										ü
Mammalia	Rousettus leschenaultii	Leschenault's rousette									ü					ü								ü																								ü	ü
Mammalia	Rusa unicolor	Sambar deer
Mammalia	Saccopteryx bilineata	Greater sac-winged bat																						ü
Mammalia	Saguinus imperator	Emperor tamarin															ü
Mammalia	Saimiri boliviensis	Black-capped squirrel monkey									ü						ü				ü			ü									ü					ü	ü				ü					ü
Actinopterygii	Salarias fasciatus	Jewelled blenny															ü																ü						ü
Actinopterygii	Salmo salar	Atlantic salmon																																					ü
Actinopterygii	Salmo trutta	Brown trout																																					ü
Reptilia	Salvator merianae	Argentine black and white tegu																																					ü
Actinopterygii	Salvelinus alpinus	Arctic char															ü
Actinopterygii	Sander lucioperca	Zander															ü																ü
Mammalia	Sapajus apella	Tufted capuchin															ü				ü			ü									ü					ü					ü
Mammalia	Sarcophilus harrisii	Tasmanian devil															ü							ü															ü				ü
Mammalia	Scalopus aquaticus	Eastern mole															ü
Mammalia	Sciurus vulgaris	Red squirrel
Actinopterygii	Scleropages formosus	Asian arowana															ü																ü						ü
Actinopterygii	Scophthalmus maximus	Turbot																																					ü
Mammalia	Scotophilus dinganii	African yellow bat																						ü
Mammalia	Scotophilus kuhlii	Lesser Asiatic yellow bat																						ü
Aves	Serinus canaria	Atlantic canary															ü																ü						ü
Actinopterygii	Seriola dumerili	Greater amberjack															ü																ü						ü
Actinopterygii	Seriola lalandi	Yellowtail amberjack															ü																ü						ü
Actinopterygii	Sinocyclocheilus anshuiensis	Cavefish															ü																ü						ü
Actinopterygii	Sinocyclocheilus grahami	Golden-line barbel																																					ü
Actinopterygii	Sinocyclocheilus rhinocerous	Sinocyclocheilus rhinocerous																															ü						ü
Mammalia	Solenodon paradoxus	Hispaniolan solenodon															ü
Mammalia	Sorex araneus	Common shrew															ü							ü									ü						ü				ü
Mammalia	Sousa chinensis	Indo-Pacific humpbacked dolphin
Actinopterygii	Sparus aurata	Gilt-head bream															ü																						ü
Mammalia	Speothos venaticus	Bush dog															ü
Mammalia	Spermophilus dauricus	Daurian ground squirrel															ü																						ü
Actinopterygii	Sphaeramia orbicularis	Orbiculate cardinalfish																																					ü
Reptilia	Sphenodon punctatus	Sphenodon punctatus																																					ü
Mammalia	Spilogale gracilis	Western spotted skunk															ü
Insecta	Spodoptera frugiperda	Fall armyworm
Actinopterygii	Stegastes partitus	Bicolor damselfish															ü																ü						ü
Aves	Strigops habroptila	Kakapo															ü																ü						ü
Aves	Struthio camelus	South African ostrich															ü																ü						ü
Mammalia	Sturnira hondurensis	Sturnira hondurensis																						ü
Mammalia	Sturnira ludovici	Highland yellow-shouldered bat																						ü
Mammalia	Sturnira parvidens	Sturnira parvidens																						ü
Aves	Sturnus vulgaris	Common starling															ü																ü
Mammalia	Suncus murinus	Asian house shrew
Mammalia	Suricata suricatta	Meerkat															ü							ü									ü						ü				ü					ü	ü
Mammalia	Sus scrofa	Pig	ü	ü		ü		ü		ü	ü	ü				ü	ü		ü		ü			ü			ü						ü						ü		ü		ü			ü		ü	ü
Mammalia	Syconycteris australis	Common blossom bat																						ü
Actinopterygii	Tachysurus fulvidraco	Yellow catfich															ü																ü
Mammalia	Tadarida brasiliensis	Brazilian free-tailed bat															ü							ü
Aves	Taeniopygia guttata	Zebra finch															ü																ü						ü
Actinopterygii	Takifugu rubripes	Japanese pufferfish															ü																ü						ü
Mammalia	Tamandua tetradactyla	Southern tamandua															ü
Mammalia	Taphozous melanopogon	Black-bearded tomb bat																						ü
Mammalia	Taphozous perforatus	Egyptian tomb bat																						ü
Mammalia	Taphozous theobaldi	Theobald's tomb bat																						ü
Mammalia	Tapirus indicus	Malayan tapir															ü
Mammalia	Tapirus terrestris	South American tapir															ü
Mammalia	Tarsius syrichta	Philippine tarsie									ü																																					ü
Aves	Tauraco erythrolophus	Red-crested turaco															ü
Mammalia	Taxidea taxus	American badger															ü
Reptilia	Terrapene carolina	Common box turtle																																					ü
Actinopterygii	Tetraodon nigroviridis	Dichotomyctere nigroviridis																																					ü
Reptilia	Thamnophis elegans	Western terrestrial garter snake															ü																ü
Reptilia	Thamnophis sirtalis	Common garter snake															ü																ü
Mammalia	Theropithecus gelada	Gelada															ü				ü			ü									ü					ü	ü				ü
Mammalia	Thryonomys swinderianus	Greater cane rat															ü
Mammalia	Thyroptera tricolor	Spix's disk-winged bat																						ü
Aves	Tinamus guttatus	White-throated tinamou															ü
Mammalia	Tonatia saurophila	Stripe-headed round-eared bat															ü							ü
Reptilia	Trachemys scripta	Pond slider																															ü
Mammalia	Trachops cirrhosus	Fringe-lipped bat
Mammalia	Tragelaphus angasii	Nyala
Mammalia	Tragulus javanicus	Java mouse-deer															ü
Mammalia	Trichechus manatus	West Indian manatee															ü							ü									ü										ü					ü
Mammalia	Tupaia belangeri	Northern tree shrew															ü				ü												ü										ü
Mammalia	Tursiops truncatus	Common bottlenose dolphin									ü						ü							ü									ü						ü				ü					ü
Mammalia	Tylonycteris robustula	Greater bamboo bat																						ü
Aves	Tyto alba	Barn owl															ü																ü
Mammalia	Urocitellus parryii	Arctic ground squirrel															ü							ü									ü					ü	ü				ü
Mammalia	Urocyon littoralis	Island fox
Mammalia	Uroderma bilobatum	Tent-making bat																						ü
Mammalia	Uropsilus gracilis	Gracile shrew mole															ü
Mammalia	Ursus americanus	American black bear									ü																												ü									ü
Mammalia	Ursus arctos	Brown Bear								ü	ü						ü		ü					ü									ü					ü					ü					ü
Mammalia	Ursus maritimus	Polar bear									ü						ü							ü			ü						ü					ü	ü				ü					ü
Mammalia	Vampyrum spectrum	Spectral bat																						ü
Reptilia	Varanus komodoensis	Komodo dragon																																					ü
Mammalia	Varecia variegata	Black-and-white ruffed lemur																	ü
Mammalia	Vicugna pacos	Alpaca						ü									ü		ü					ü									ü					ü	ü				ü
Mammalia	Viverricula indica	Small Indian civet
Mammalia	Vombatus ursinus	Common wombat															ü							ü									ü						ü				ü					ü
Mammalia	Vulpes lagopus	Arctic fox															ü
Mammalia	Vulpes vulpes	Red fox	ü							ü	ü						ü		ü		ü			ü									ü						ü				ü					ü	ü
Amphibia	Xenopus laevis	African clawed frog												ü
Amphibia	Xenopus tropicalis	Western clawed frog															ü																ü						ü
Actinopterygii	Xiphophorus couchianus	Monterrey platyfish															ü																ü						ü
Actinopterygii	Xiphophorus hellerii	Green swordtail																															ü
Actinopterygii	Xiphophorus maculatus	Southern platyfish															ü																ü						ü
Mammalia	Zalophus californianus	California sea lion															ü							ü									ü										ü
Mammalia	Zapus hudsonius	Meadow jumping mouse															ü
Aves	Zonotrichia albicollis	White-throated sparrow	ü														ü																ü						ü
Reptilia	Zootoca vivipara	Viviparous lizard																															ü
[truncated: 50 more columns]
